# Supplementary material for: Innovative trial approaches in immune-mediated inflammatory diseases: current use and future potential
Source: BMC Rheumatol. 2021 Jul 2;5:21. doi: 10.1186/s41927-021-00192-5 (PMC8252241; doi:10.1186/s41927-021-00192-5)
Supplement: Supplementary file 1 — Additional file 1. [file 41927_2021_192_MOESM1_ESM.xlsx]

## Sheet: PubMed search term
(("The New England journal of medicine"[Journal]) OR ("Lancet (London, England)"[Journal]) OR ("Annals of the rheumatic diseases"[Journal]) OR ("Arthritis & rheumatology (Hoboken, N.J.)"[Journal]) OR ("Journal of the American Academy of Dermatology"[Journal])) AND ("Acute anterior uveitis" OR "Adult onset Still’s disease" OR "Amyloidosis" OR "Anti-phospholipid syndrome" OR "autoimmune haemolytic …

## Sheet: Extracted data - Questions
Q1. Is the article eligible for inclusion?
Q2. What immune-mediated inflammatory disease(s) was the trial conducted in?
Q3. How many treatment arms were in the trial?
Q4. What was the total planned sample size according to the sample size calculation?
Q5. How was the trial funded?
Q6. Was any innovative design used?
Q7. If ‘Yes’ to Q6, provide details.
Q8. Did the trial design report the involvement of any evidence from routinely collected data, cohorts, or biobanks?
Q9. If ‘Yes’ to Q8, what data source?
Q10. What was the length of patient recruitment (in months)?
Q11. What was the primary endpoint timepoint (in months)?
Q12. Did the exclusion criteria include the presence of another autoimmune disease?
Q13. What were the primary endpoint(s)?
Q14. Was a composite endpoint or multiple primary endpoints used?
Q15. Were any primary endpoints based on dichotomizing continuous information?
Q16. Were any secondary endpoints based on dichotomizing continuous information?
Q17. If ‘Yes’ to Q15 or Q16, list the endpoints.
Q18. If ‘Yes’ to Q15 or Q16, how were they analysed?
Q19. Was any potentially high-dimensional data collected at baseline (gene expression, GWAS, synovial biopsies etc.)?
Q20. If ‘Yes’ to Q19, what was the information?
Q21. If ‘Yes’ to Q19, how was this used in the trial?

## Sheet: Extracted data - JMSW
Title	URL	Description	Details	ShortDetails	Resource	Type	Identifiers	Db	EntrezUID	Properties	Q1. Is the article eligible for inclusion?	Q2. What immune-mediated inflammatory disease(s) was the trial conducted in?	Q3. How many treatment arms were in the trial?	Q4. What was the total planned sample size according to the sample size calculation?	Q5. How was the trial funded?	Q6. Was any innovative design used?	Q7. If ‘Yes’ to Q6, provide details.	Q8. Did the trial design report the involvement of any evidence from routinely collected data, cohorts, or biobanks?	Q9. If ‘Yes’ to Q8, what data source?	Q10. What was the length of patient recruitment (in months)?	Q11. What was the primary endpoint timepoint (in months)?	Q12. Did the exclusion criteria include the presence of another autoimmune disease?	Q13. What were the primary endpoint(s)?	Q14. Was a composite endpoint or multiple primary endpoints used?	Q15. Were any primary endpoints based on dichotomizing continuous information?	Q16. Were any secondary endpoints based on dichotomizing continuous information?	Q17. If ‘Yes’ to Q15 or Q16, list the endpoints.	Q18. If ‘Yes’ to Q15 or Q16, how were they analysed?	Q19. Was any potentially high-dimensional data collected at baseline (gene expression, GWAS, synovial biopsies etc.)?	Q20. If ‘Yes’ to Q19, what was the information?	Q21. If ‘Yes’ to Q19, how was this used in the trial?
Effects of BI 655064, an antagonistic anti-CD40 antibody, on clinical and biomarker variables in patients with active rheumatoid arthritis: a randomised, double-blind, placebo-controlled, phase IIa study.	/pubmed/30902820	Visvanathan S, Daniluk S, Ptaszy≈Ñski R, M√ºller-Ladner U, Ramanujam M, Rosenstock B, Eleftheraki AG, Vinisko R, Pet≈ô√≠kov√° A, Kellner H, Dokoupilova E, Kwiatkowska B, Alten R, Schwabe C, Baum P, Joseph D, Fine JS, Padula SJ, Steffgen J.	Ann Rheum Dis. 2019 Jun;78(6):754-760. doi: 10.1136/annrheumdis-2018-214729. Epub 2019 Mar 22.	Ann Rheum Dis. 2019	PubMed	citation	PMID:30902820|PMCID:PMC6579552	pubmed	30902820	create date:2019/03/25|first author:Visvanathan S	Yes	Rheumatoid arthritis	2	67	Industry	Yes	Bayesian methods used	No	NA	24 months	12 weeks	Yes	ACR20	Yes	Yes	Yes	ACR50,ACR70,Eular response,clinically meaningful improvement in DAS28	Bayesian difference in proportion, Logistic regression	No	NA	NA
Impact of temporary methotrexate discontinuation for 2 weeks on immunogenicity of seasonal influenza vaccination in patients with rheumatoid arthritis: a randomised clinical trial.	/pubmed/29572291	Park JK, Lee YJ, Shin K, Ha YJ, Lee EY, Song YW, Choi Y, Winthrop KL, Lee EB.	Ann Rheum Dis. 2018 Jun;77(6):898-904. doi: 10.1136/annrheumdis-2018-213222. Epub 2018 Mar 23.	Ann Rheum Dis. 2018	PubMed	citation	PMID:29572291|PMCID:PMC5965360	pubmed	29572291	create date:2018/03/25|first author:Park JK	Yes	Rheumatoid arthritis	2	320	Industry	No	NA	No	NA	4 months	4 weeks	Yes	Satisfactory vaccination response	No	Yes	Yes	Satisfactory vaccine response, RA flare	Chi-squared	No	NA	NA
Clinical and radiological outcomes of 5-year drug-free remission-steered treatment in patients with early arthritis: IMPROVED study.	/pubmed/28970207	Akdemir G, Heimans L, Bergstra SA, Goekoop RJ, van Oosterhout M, van Groenendael JHLM, Peeters AJ, Steup-Beekman GM, Lard LR, de Sonnaville PBJ, Grillet BAM, Huizinga TWJ, Allaart CF.	Ann Rheum Dis. 2018 Jan;77(1):111-118. doi: 10.1136/annrheumdis-2017-211375. Epub 2017 Sep 28.	Ann Rheum Dis. 2018	PubMed	citation	PMID:28970207	pubmed	28970207	create date:2017/10/04|first author:Akdemir G	Yes	Rheumatoid arthritis	2	200	Mixed	No	NA	No	NA	43 months	54 months	Yes	DAS, drug-free remission	Yes	Yes	Yes	DAS<1.6 (remission), drug-free remission, sustained drug-free remission	Chi-squared	No	NA	NA
Reducing or Maintaining the Dose of Subcutaneous Tocilizumab in Patients With Rheumatoid Arthritis in Clinical Remission: A Randomized, Open-Label Trial.	/pubmed/31087542	Sanmarti R, Veale DJ, Martin-Mola E, Escudero-Contreras A, Gonz√°lez C, Ercole L, Alonso R, Fonseca JE; ToSpace Study Group..	Arthritis Rheumatol. 2019 Oct;71(10):1616-1625. doi: 10.1002/art.40905. Epub 2019 Sep 24.	Arthritis Rheumatol. 2019	PubMed	citation	PMID:31087542	pubmed	31087542	create date:2019/05/16|first author:Sanmarti R	Yes	Rheumatoid arthritis	2	140	Industry	No	NA	No	NA	9 months	24 weeks	Yes	Mean change in DAS28	No	No	Yes	ACR20,ACR50,ACR70,ACR90,Remission (DAS28<2.6), EULAR response, low disease activity (CDAI<10 and SDAI<11).	Chi-squared, Fisher's exact	No	NA	NA
Achieving remission in psoriatic arthritis by early initiation of TNF inhibition: a double-blind, randomised, placebo-controlled trial of golimumab plus methotrexate versus placebo plus methotrexate.	/pubmed/30808625	van Mens LJJ, de Jong HM, Fluri I, Nurmohamed MT, van de Sande MGH, Kok M, van Kuijk AWR, Baeten D.	Ann Rheum Dis. 2019 May;78(5):610-616. doi: 10.1136/annrheumdis-2018-214746. Epub 2019 Feb 26.	Ann Rheum Dis. 2019	PubMed	citation	PMID:30808625	pubmed	30808625	create date:2019/02/28|first author:van Mens LJJ	Yes	Psoriatic arthritis	2	48	Industry	No	NA	No	NA	42 months	22 weeks	No	DAS remission	No	Yes	Yes	DAS remission, MDA, DAS low disease activity, DAPSA low disease activity, ACR20,ACR50,ACR70	Chi-squared	No	NA	NA
Efficacy and safety of low-dose IL-2 in the treatment of systemic lupus erythematosus: a randomised, double-blind, placebo-controlled trial.	/pubmed/31537547	He J, Zhang R, Shao M, Zhao X, Miao M, Chen J, Liu J, Zhang X, Zhang X, Jin Y, Wang Y, Zhang S, Zhu L, Jacob A, Jia R, You X, Li X, Li C, Zhou Y, Yang Y, Ye H, Liu Y, et al.	Ann Rheum Dis. 2020 Jan;79(1):141-149. doi: 10.1136/annrheumdis-2019-215396. Epub 2019 Sep 19.	Ann Rheum Dis. 2020	PubMed	citation	PMID:31537547|PMCID:PMC6937406	pubmed	31537547	create date:2019/09/21|first author:He J	Yes	Systemic lupus erythematosus	2	60	Academic	No	NA	No	NA	27 months	12 weeks	No	SRI-4	Yes	Yes	Yes	Complete renal remission	Chi-squared	No	NA	NA
Sustained Response Following Discontinuation of Methotrexate in Patients With Rheumatoid Arthritis Treated With Subcutaneous Tocilizumab: Results From a Randomized, Controlled Trial.	/pubmed/29575803	Kremer JM, Rigby W, Singer NG, Birchwood C, Gill D, Reiss W, Pei J, Michalska M.	Arthritis Rheumatol. 2018 Aug;70(8):1200-1208. doi: 10.1002/art.40493. Epub 2018 Jun 14.	Arthritis Rheumatol. 2018	PubMed	citation	PMID:29575803	pubmed	29575803	create date:2018/03/27|first author:Kremer JM	Yes	Rheumatoid arthritis	2	296	Industry	No	NA	No	NA	26 months	18 weeks	No	DAS28-CRP	No	No	Yes	Proportion of patients with worsening in the DAS28‐ESR of ≥1.2,the proportion of patients with a DAS28‐ESR of <2.6 and ≤3.2, ACR20,ACR50,ACR70	Cochran‐Mantel‐Haenszel	No	NA	NA
Effects of the anti-RANKL antibody denosumab on joint structural damage in patients with rheumatoid arthritis treated with conventional synthetic disease-modifying antirheumatic drugs (DESIRABLE study): a randomised, double-blind, placebo-controlled phase 3 trial.	/pubmed/31036625	Takeuchi T, Tanaka Y, Soen S, Yamanaka H, Yoneda T, Tanaka S, Nitta T, Okubo N, Genant HK, van der Heijde D.	Ann Rheum Dis. 2019 Jul;78(7):899-907. doi: 10.1136/annrheumdis-2018-214827. Epub 2019 Apr 29.	Ann Rheum Dis. 2019	PubMed	citation	PMID:31036625|PMCID:PMC6585575	pubmed	31036625	create date:2019/05/01|first author:Takeuchi T	Yes	Rheumatoid arthritis	3	642	Not reported	No	NA	No	NA	25 months	52 weeks	No	Change in modified total sharp score (mTSS)	No	No	Yes	Radiographic progression, ACR20, ACR50, ACR70	Cochran‐Mantel‐Haenszel	No	NA	NA
Sustained discontinuation of infliximab with a raising-dose strategy after obtaining remission in patients with rheumatoid arthritis: the RRRR study, a randomised controlled trial.	/pubmed/31630117	Tanaka Y, Oba K, Koike T, Miyasaka N, Mimori T, Takeuchi T, Hirata S, Tanaka E, Yasuoka H, Kaneko Y, Murakami K, Koga T, Nakano K, Amano K, Ushio K, Atsumi T, Inoo M, Hatta K, Mizuki S, Nagaoka S, Tsunoda S, Dobashi H, et al.	Ann Rheum Dis. 2020 Jan;79(1):94-102. doi: 10.1136/annrheumdis-2019-216169. Epub 2019 Oct 19.	Ann Rheum Dis. 2020	PubMed	citation	PMID:31630117|PMCID:PMC6937411	pubmed	31630117	create date:2019/10/21|first author:Tanaka Y	Yes	Rheumatoid arthritis	2	400	Academic	No	NA	No	NA	30 months	48 months	Yes	Sustained discontinuation	No	No	Yes	Clinical remission (SDAI<=3.3), clinical remission (DAS28<=2.6)	Cochran‐Mantel‐Haenszel	No	NA	NA
Early and sustained efficacy with apremilast monotherapy in biological-na√Øve patients with psoriatic arthritis: a phase IIIB, randomised controlled trial (ACTIVE).	/pubmed/29343507	Nash P, Ohson K, Walsh J, Delev N, Nguyen D, Teng L, G√≥mez-Reino JJ, Aelion JA; ACTIVE investigators..	Ann Rheum Dis. 2018 May;77(5):690-698. doi: 10.1136/annrheumdis-2017-211568. Epub 2018 Jan 17.	Ann Rheum Dis. 2018	PubMed	citation	PMID:29343507|PMCID:PMC5909747	pubmed	29343507	create date:2018/01/19|first author:Nash P	Yes	Psoriatic arthritis	2	214	Industry	No	NA	No	NA	16 months	16 weeks	Yes	ACR20	Yes	Yes	Yes	ACR20, ACR50,ACR70	Cochran‐Mantel‐Haenszel	No	NA	NA
Efficacy and safety of monotherapy with sirukumab compared with adalimumab monotherapy in biologic-na√Øve patients with active rheumatoid arthritis (SIRROUND-H): a randomised, double-blind, parallel-group, multinational, 52-week, phase 3 study.	/pubmed/29483080	Taylor PC, Schiff MH, Wang Q, Jiang Y, Zhuang Y, Kurrasch R, Daga S, Rao R, Tak PP, Hsu B.	Ann Rheum Dis. 2018 May;77(5):658-666. doi: 10.1136/annrheumdis-2017-212496. Epub 2018 Feb 26.	Ann Rheum Dis. 2018	PubMed	citation	PMID:29483080	pubmed	29483080	create date:2018/02/28|first author:Taylor PC	Yes	Rheumatoid arthritis	3	510	Industry	No	NA	No	NA	18 months	24 weeks	Yes	DAS28-ESR and ACR50	Yes	Yes	Yes	ACR50, DAS28-ESR remission, ACR20, ACR70	Cochran‐Mantel‐Haenszel	No	NA	NA
Risankizumab compared with adalimumab in patients with moderate-to-severe plaque psoriasis (IMMvent): a randomised, double-blind, active-comparator-controlled phase 3 trial.	/pubmed/31280967	Reich K, Gooderham M, Tha√ßi D, Crowley JJ, Ryan C, Krueger JG, Tsai TF, Flack M, Gu Y, Williams DA, Thompson EHZ, Paul C.	Lancet. 2019 Aug 17;394(10198):576-586. doi: 10.1016/S0140-6736(19)30952-3. Epub 2019 Jul 4. Erratum in: Lancet. 2019 Jul 16;:.	Lancet. 2019	PubMed	citation	PMID:31280967	pubmed	31280967	create date:2019/07/10|first author:Reich K	Yes	Psoriasis	2	600	Industry	Yes	Sequential multiple assignment randomised trial design	No	NA	17 months	16 weeks	Yes	PASI90 and sPGA 0 or 1	Yes	Yes	Yes	PASI90,PASI75,PASI50	Cochran‐Mantel‐Haenszel	No	NA	NA
Phase 2 Trial of Selective Tyrosine Kinase 2 Inhibition in Psoriasis.	/pubmed/30205746	Papp K, Gordon K, Tha√ßi D, Morita A, Gooderham M, Foley P, Girgis IG, Kundu S, Banerjee S.	N Engl J Med. 2018 Oct 4;379(14):1313-1321. doi: 10.1056/NEJMoa1806382. Epub 2018 Sep 11.	N Engl J Med. 2018	PubMed	citation	PMID:30205746	pubmed	30205746	create date:2018/09/13|first author:Papp K	Yes	Psoriasis	6	252	Industry	No	NA	No	NA	8 months	12 weeks	Yes	PASI75	No	Yes	Yes	PASI75,PASI50,PASI90,SGA score of 0 or 1	Cochran‐Mantel‐Haenszel	No	NA	NA
Subcutaneous golimumab for children with active polyarticular-course juvenile idiopathic arthritis: results of a multicentre, double-blind, randomised-withdrawal trial.	/pubmed/28507219	Brunner HI, Ruperto N, Tzaribachev N, Horneff G, Chasnyk VG, Panaviene V, Abud-Mendoza C, Reiff A, Alexeeva E, Rubio-P√©rez N, Keltsev V, Kingsbury DJ, Del Rocio Maldonado Vel√°zquez M, Nikishina I, Silverman ED, Joos R, Smolewska E, Bandeira M, Minden K, van Royen-Kerkhof A, Emminger W, Foeldvari I, et al.	Ann Rheum Dis. 2018 Jan;77(1):21-29. doi: 10.1136/annrheumdis-2016-210456. Epub 2017 May 15.	Ann Rheum Dis. 2018	PubMed	citation	PMID:28507219|PMCID:PMC5754736	pubmed	28507219	create date:2017/05/17|first author:Brunner HI	Yes	Juvenile idiopathic arthritis	2	134	Industry	No	NA	No	NA	22 months	32 weeks	Yes	Proportion with no flare	No	Yes	Yes	Proportion without flare, JIA ACR30/50/70/90 responses, clinical remission	Cochran‐Mantel‐Haenszel	No	NA	NA
Guselkumab versus secukinumab for the treatment of moderate-to-severe psoriasis (ECLIPSE): results from a phase 3, randomised controlled trial.	/pubmed/31402114	Reich K, Armstrong AW, Langley RG, Flavin S, Randazzo B, Li S, Hsu MC, Branigan P, Blauvelt A.	Lancet. 2019 Sep 7;394(10201):831-839. doi: 10.1016/S0140-6736(19)31773-8. Epub 2019 Aug 8.	Lancet. 2019	PubMed	citation	PMID:31402114	pubmed	31402114	create date:2019/08/14|first author:Reich K	Yes	Psoriasis	2	1040	Industry	No	NA	No	NA	17 months	48 weeks	Yes	PASI90	No	Yes	Yes	PASI75, IGA score of 0 or 1	Cochran‐Mantel‐Haenszel	No	NA	NA
Upadacitinib Versus Placebo or Adalimumab in Patients With Rheumatoid Arthritis and an Inadequate Response to Methotrexate: Results of a Phase III, Double-Blind, Randomized Controlled Trial.	/pubmed/31287230	Fleischmann R, Pangan AL, Song IH, Mysler E, Bessette L, Peterfy C, Durez P, Ostor AJ, Li Y, Zhou Y, Othman AA, Genovese MC.	Arthritis Rheumatol. 2019 Nov;71(11):1788-1800. doi: 10.1002/art.41032. Epub 2019 Aug 28.	Arthritis Rheumatol. 2019	PubMed	citation	PMID:31287230	pubmed	31287230	create date:2019/07/10|first author:Fleischmann R	Yes	Rheumatoid arthritis	3	1500	Industry	No	NA	No	NA	18 months	12 weeks	No	ACR20/DAS-28 CRP<2.6	Yes	Yes	Yes	ACR20,ACR50,ACR70,DAS28-CRP<2.6,DAS28-CRP<=3.2,Low disease activity (CDAI<=10 or SDAI<=11),remission (CDAI<=2.8 or SDAI<=3.3), ACR/EULAR Boolean-based remission	Cochran‐Mantel‐Haenszel	No	NA	NA
Safety and efficacy of a fixed combination of halobetasol and tazarotene in the treatment of moderate-to-severe plaque psoriasis: Results of 2 phase 3 randomized controlled trials.	/pubmed/29614243	Gold LS, Lebwohl MG, Sugarman JL, Pariser DM, Lin T, Martin G, Pillai R, Israel R, Ramakrishna T.	J Am Acad Dermatol. 2018 Aug;79(2):287-293. doi: 10.1016/j.jaad.2018.03.040. Epub 2018 Apr 1.	J Am Acad Dermatol. 2018	PubMed	citation	PMID:29614243	pubmed	29614243	create date:2018/04/04|first author:Gold LS	Yes	Psoriasis	2	418	Industry	No	NA	No	NA	13 months	8 weeks	No	IGA response	Yes	Yes	No	NA	Cochran‐Mantel‐Haenszel	No	NA	NA
Efficacy and safety of filgotinib, a selective Janus kinase 1 inhibitor, in patients with active psoriatic arthritis (EQUATOR): results from a randomised, placebo-controlled, phase 2 trial.	/pubmed/30360969	Mease P, Coates LC, Helliwell PS, Stanislavchuk M, Rychlewska-Hanczewska A, Dudek A, Abi-Saab W, Tasset C, Meuleners L, Harrison P, Besuyen R, Van der Aa A, Mozaffarian N, Greer JM, Kunder R, Van den Bosch F, Gladman DD.	Lancet. 2018 Dec 1;392(10162):2367-2377. doi: 10.1016/S0140-6736(18)32483-8. Epub 2018 Oct 22.	Lancet. 2018	PubMed	citation	PMID:30360969	pubmed	30360969	create date:2018/10/27|first author:Mease P	Yes	Psoriatic arthritis	2	124	Industry	No	NA	No	NA	6 months	16 weeks	Yes	ACR20	Yes	Yes	Yes	ACR20,ACR50,ACR70,Psoriatic Arthritis Response Criteria (PsARC) response rates, proportion of patients achieving minimal disease activity,PASI75	Cochran‐Mantel‐Haenszel	No	NA	NA
Efficacy and safety of guselkumab in patients with active psoriatic arthritis: a randomised, double-blind, placebo-controlled, phase 2 study.	/pubmed/29893222	Deodhar A, Gottlieb AB, Boehncke WH, Dong B, Wang Y, Zhuang Y, Barchuk W, Xu XL, Hsia EC; CNTO1959PSA2001 Study Group..	Lancet. 2018 Jun 2;391(10136):2213-2224. doi: 10.1016/S0140-6736(18)30952-8. Epub 2018 Jun 1.	Lancet. 2018	PubMed	citation	PMID:29893222	pubmed	29893222	create date:2018/06/13|first author:Deodhar A	Yes	Psoriatic arthritis	2	150	Industry	No	NA	No	NA	22 months	24 weeks	Yes	ACR20	Yes	Yes	Yes	ACR20,ACR50,ACR70,PASI50,PASI75,PASI90,proportion of patients who achieved minimal disease activity. Patients were considered to have achieved minimal disease activity if they met at least five of seven of the following criteria: one or fewer tender joints, one or fewer swollen joints, PASI score of 1 or less, patient pain visual analogue scale score of 15 or less, patient global disease activity…	Cochran‐Mantel‐Haenszel	No	NA	NA
Safety and efficacy of upadacitinib in patients with active rheumatoid arthritis refractory to biologic disease-modifying anti-rheumatic drugs (SELECT-BEYOND): a double-blind, randomised controlled phase 3 trial.	/pubmed/29908670	Genovese MC, Fleischmann R, Combe B, Hall S, Rubbert-Roth A, Zhang Y, Zhou Y, Mohamed MF, Meerwein S, Pangan AL.	Lancet. 2018 Jun 23;391(10139):2513-2524. doi: 10.1016/S0140-6736(18)31116-4. Epub 2018 Jun 18.	Lancet. 2018	PubMed	citation	PMID:29908670	pubmed	29908670	create date:2018/06/18|first author:Genovese MC	Yes	Rheumatoid arthritis	4	450	Industry	No	NA	No	NA	10 months	12 weeks	Yes	ACR20 and DAS28-CRP<=3.2	Yes	Yes	Yes	ACR20,DAS28-CRP<=3.2,ACR50,ACR70,DAS28-CRP<2.6,CDAI<=10 or SDAI<=11, improvement in HAQ-DI of 0.22 or more	Cochran‐Mantel‐Haenszel	No	NA	NA
Safety and efficacy of upadacitinib in patients with rheumatoid arthritis and inadequate response to conventional synthetic disease-modifying anti-rheumatic drugs (SELECT-NEXT): a randomised, double-blind, placebo-controlled phase 3 trial.	/pubmed/29908669	Burmester GR, Kremer JM, Van den Bosch F, Kivitz A, Bessette L, Li Y, Zhou Y, Othman AA, Pangan AL, Camp HS.	Lancet. 2018 Jun 23;391(10139):2503-2512. doi: 10.1016/S0140-6736(18)31115-2. Epub 2018 Jun 18.	Lancet. 2018	PubMed	citation	PMID:29908669	pubmed	29908669	create date:2018/06/18|first author:Burmester GR	Yes	Rheumatoid arthritis	4	600	Industry	No	NA	No	NA	12 months	12 weeks	Yes	ACR20 and DAS28-CRP<=3.2	Yes	Yes	Yes	ACR20,DAS28-CRP<=3.2,ACR50,ACR70,CDAI<=10	Cochran‐Mantel‐Haenszel	No	NA	NA
Upadacitinib as monotherapy in patients with active rheumatoid arthritis and inadequate response to methotrexate (SELECT-MONOTHERAPY): a randomised, placebo-controlled, double-blind phase 3 study.	/pubmed/31130260	Smolen JS, Pangan AL, Emery P, Rigby W, Tanaka Y, Vargas JI, Zhang Y, Damjanov N, Friedman A, Othman AA, Camp HS, Cohen S.	Lancet. 2019 Jun 8;393(10188):2303-2311. doi: 10.1016/S0140-6736(19)30419-2. Epub 2019 May 23. Erratum in: Lancet. 2019 Jun 29;393(10191):2590.	Lancet. 2019	PubMed	citation	PMID:31130260	pubmed	31130260	create date:2019/05/28|first author:Smolen JS	Yes	Rheumatoid arthritis	4	600	Industry	No	NA	No	NA	15 months	14 weeks	Yes	ACR20 and DAS28-CRP<=3.2	Yes	Yes	Yes	ACR20,DAS28-CRP<=3.2,ACR50,ACR70,DAS28-CRP<2.6	Cochran‐Mantel‐Haenszel	No	NA	NA
Efficacy and safety of risankizumab in moderate-to-severe plaque psoriasis (UltIMMa-1 and UltIMMa-2): results from two double-blind, randomised, placebo-controlled and ustekinumab-controlled phase 3 trials.	/pubmed/30097359	Gordon KB, Strober B, Lebwohl M, Augustin M, Blauvelt A, Poulin Y, Papp KA, Sofen H, Puig L, Foley P, Ohtsuki M, Flack M, Geng Z, Gu Y, Valdes JM, Thompson EHZ, Bachelez H.	Lancet. 2018 Aug 25;392(10148):650-661. doi: 10.1016/S0140-6736(18)31713-6. Epub 2018 Aug 7.	Lancet. 2018	PubMed	citation	PMID:30097359	pubmed	30097359	create date:2018/08/12|first author:Gordon KB	Yes	Psoriasis	3	500	Industry	No	NA	No	NA	6 months	16 weeks	Yes	PASI90 and sPGA 0 or 1	Yes	Yes	Yes	PASI90,PASI75	Cochran‐Mantel‐Haenszel	No	NA	NA
Vedolizumab versus Adalimumab for Moderate-to-Severe Ulcerative Colitis.	/pubmed/31553834	Sands BE, Peyrin-Biroulet L, Loftus EV Jr, Danese S, Colombel JF, T√∂r√ºner M, Jonaitis L, Abhyankar B, Chen J, Rogers R, Lirio RA, Bornstein JD, Schreiber S; VARSITY Study Group..	N Engl J Med. 2019 Sep 26;381(13):1215-1226. doi: 10.1056/NEJMoa1905725.	N Engl J Med. 2019	PubMed	citation	PMID:31553834	pubmed	31553834	create date:2019/09/26|first author:Sands BE	Yes	Ulcerative colitis	2	658	Industry	Yes	Sample size re-estimation	No	NA	27 months	12 months	No	Clinical remission	Yes	Yes	Yes	Clinical remission; endoscopic improvement (defined as a subscore of 0 or 1 on the Mayo endoscopic component);corticosteroid-free clinical remission	Cochran‐Mantel‐Haenszel	No	NA	NA
Patisiran, an RNAi Therapeutic, for Hereditary Transthyretin Amyloidosis.	/pubmed/29972753	Adams D, Gonzalez-Duarte A, O'Riordan WD, Yang CC, Ueda M, Kristen AV, Tournev I, Schmidt HH, Coelho T, Berk JL, Lin KP, Vita G, Attarian S, Plant√©-Bordeneuve V, Mezei MM, Campistol JM, Buades J, Brannagan TH 3rd, Kim BJ, Oh J, Parman Y, Sekijima Y, et al.	N Engl J Med. 2018 Jul 5;379(1):11-21. doi: 10.1056/NEJMoa1716153.	N Engl J Med. 2018	PubMed	citation	PMID:29972753	pubmed	29972753	create date:2018/07/05|first author:Adams D	Yes	Hereditary transthyretin amyloidosis	2	154	Industry	No	NA	No	NA	25 months	18 months	No	Modified Neuropathy Impairment Score+7	Yes	No	Yes	Change in primary outcome of >10 points	Cochran‐Mantel‐Haenszel	No	NA	NA
Effect of tight control management on Crohn's disease (CALM): a multicentre, randomised, controlled phase 3 trial.	/pubmed/29096949	Colombel JF, Panaccione R, Bossuyt P, Lukas M, Baert F, Va≈à√°sek T, Danalioglu A, Novacek G, Armuzzi A, H√©buterne X, Travis S, Danese S, Reinisch W, Sandborn WJ, Rutgeerts P, Hommes D, Schreiber S, Neimark E, Huang B, Zhou Q, Mendez P, Petersson J, et al.	Lancet. 2018 Dec 23;390(10114):2779-2789. doi: 10.1016/S0140-6736(17)32641-7. Epub 2017 Oct 31. Erratum in: Lancet. 2018 Dec 23;390(10114):2768.	Lancet. 2018	PubMed	citation	PMID:29096949	pubmed	29096949	create date:2017/11/04|first author:Colombel JF	Yes	Crohn's disease	2	240	Industry	No	NA	No	NA	69 months	48 weeks	No	Proportion of patients with mucosal healing, defined as a CDEIS of less than 4 and no deep ulcers 48 weeks after randomisation	Yes	Yes	Yes	deep remission (CDAI <150, CDEIS <4 and no deep ulcers, absence of draining fistula, discontinuation of corticosteroids for ≥8 weeks);biological remission (FC <250 μg/g, CRP <5 mg/L, and CDEIS <4); (3) CDEIS of less than 4; CDEIS of less than 4; overall CDEIS of less than 4 plus CDEIS of less than 4 in every segment; endoscopic response (CDEIS decrease of >5 points)	Cochran‐Mantel‐Haenszel	No	NA	NA
Trial of Anifrolumab in Active Systemic Lupus Erythematosus.	/pubmed/31851795	Morand EF, Furie R, Tanaka Y, Bruce IN, Askanase AD, Richez C, Bae SC, Brohawn PZ, Pineda L, Berglind A, Tummala R; TULIP-2 Trial Investigators..	N Engl J Med. 2020 Jan 16;382(3):211-221. doi: 10.1056/NEJMoa1912196. Epub 2019 Dec 18.	N Engl J Med. 2020	PubMed	citation	PMID:31851795	pubmed	31851795	create date:2019/12/19|first author:Morand EF	Yes	Systemic lupus erythematosus	2	360	Industry	No	NA	No	NA	38 months	52 weeks	Yes	BICLA response	Yes	Yes	Yes	SRI-4; SRI-8; reduction in the glucocorticoid dose to 7.5 mg or less per day, sustained from week 40 to week 52; a reduction of 50% or more in the Cutaneous Lupus Erythematosus Disease Area and Severity Index (CLASI); a reduction of 50% or more from baseline in counts of both swollen joints and tender joints at week 52; time to first flare	Cochran‐Mantel‐Haenszel	Yes	Interferon gene signature	Summarised in one value
Glucocorticoid Dosages and Acute-Phase Reactant Levels at Giant Cell Arteritis Flare in a Randomized Trial of Tocilizumab.	/pubmed/30835950	Stone JH, Tuckwell K, Dimonaco S, Klearman M, Aringer M, Blockmans D, Brouwer E, Cid MC, Dasgupta B, Rech J, Salvarani C, Schulze-Koops H, Schett G, Spiera R, Unizony SH, Collinson N.	Arthritis Rheumatol. 2019 Aug;71(8):1329-1338. doi: 10.1002/art.40876. Epub 2019 Jul 3.	Arthritis Rheumatol. 2019	PubMed	citation	PMID:30835950|PMCID:PMC6772126	pubmed	30835950	create date:2019/03/06|first author:Stone JH	Yes	Giant cell arteritis	4	250	Industry	No	NA	No	NA	22 months	52 weeks	Yes	Sustained remission	Yes	Yes	Yes	Sustained remission, time to flare	Cochran‐Mantel‐Haenszel, Cox model	No	NA	NA
Ustekinumab as Induction and Maintenance Therapy for Ulcerative Colitis.	/pubmed/31553833	Sands BE, Sandborn WJ, Panaccione R, O'Brien CD, Zhang H, Johanns J, Adedokun OJ, Li K, Peyrin-Biroulet L, Van Assche G, Danese S, Targan S, Abreu MT, Hisamatsu T, Szapary P, Marano C; UNIFI Study Group..	N Engl J Med. 2019 Sep 26;381(13):1201-1214. doi: 10.1056/NEJMoa1900750.	N Engl J Med. 2019	PubMed	citation	PMID:31553833	pubmed	31553833	create date:2019/09/26|first author:Sands BE	Yes	Ulcerative colitis	3	951	Industry	Yes	Sequential multiple assignment randomised trial design, Group-sequential design/futility interim analysis	No	NA	25 months	8 weeks	No	Clinical remission	Yes	Yes	Yes	Clinical remission (defined as a total Mayo score of ≤2 and no subscore >1);endoscopic improvement (defined as a Mayo endoscopic subscore of 0 or 1); clinical response	Cochran‐Mantel‐Haenszel, Kaplan-Meier	No	NA	NA
Bimekizumab in patients with active psoriatic arthritis: results from a 48-week, randomised, double-blind, placebo-controlled, dose-ranging phase 2b trial.	/pubmed/32035552	Ritchlin CT, Kavanaugh A, Merola JF, Schett G, Scher JU, Warren RB, Gottlieb AB, Assudani D, Bedford-Rice K, Coarse J, Ink B, McInnes IB.	Lancet. 2020 Feb 8;395(10222):427-440. doi: 10.1016/S0140-6736(19)33161-7.	Lancet. 2020	PubMed	citation	PMID:32035552	pubmed	32035552	create date:2020/02/10|first author:Ritchlin CT	Yes	Psoriatic arthritis	5	200	Industry	No	NA	No	NA	21 months	12 weeks	Yes	ACR50	Yes	Yes	Yes	ACR50, ACR20, ACR70, PASI75, PASI90, proportion of patients achieving a Psoriatic Arthritis Impact of Disease—9 score of 3 or less, time to achieving ACR20	Cochran‐Mantel‐Haenszel, Kaplan-Meier	No	NA	NA
Efficacy of primary treatment with immunoglobulin plus ciclosporin for prevention of coronary artery abnormalities in patients with Kawasaki disease predicted to be at increased risk of non-response to intravenous immunoglobulin (KAICA): a randomised controlled, open-label, blinded-endpoints, phase ...	/pubmed/30853151	Hamada H, Suzuki H, Onouchi Y, Ebata R, Terai M, Fuse S, Okajima Y, Kurotobi S, Hirai K, Soga T, Ishiguchi Y, Okuma Y, Takada N, Yanai M, Sato J, Nakayashiro M, Ayusawa M, Yamamoto E, Nomura Y, Hashimura Y, Ouchi K, Masuda H, et al.	Lancet. 2019 Mar 16;393(10176):1128-1137. doi: 10.1016/S0140-6736(18)32003-8. Epub 2019 Mar 7. Erratum in: Lancet. 2019 Mar 30;393(10178):1298. Lancet. 2019 Apr 13;393(10180):1504.	Lancet. 2019	PubMed	citation	PMID:30853151	pubmed	30853151	create date:2019/03/12|first author:Hamada H	Yes	Kawasaki disease	2	172	Academic	No	NA	No	NA	27 months	12 weeks	Yes	Incidence of cardiac anomolies	No	Yes	Yes	Cardiac anomolies defined as on absolute values (≥3 mm in children <5 years old and ≥4 mm in children ≥5 years old) or relative increase (≥1·5 times adjacent segments or baseline values) of internal diameter of coronary arteries; duration of fever	Cochran‐Mantel‐Haenszel, Log-rank	No	NA	NA
Ruxolitinib for Glucocorticoid-Refractory Acute Graft-versus-Host Disease.	/pubmed/32320566	Zeiser R, von Bubnoff N, Butler J, Mohty M, Niederwieser D, Or R, Szer J, Wagner EM, Zuckerman T, Mahuzier B, Xu J, Wilke C, Gandhi KK, Soci√© G; REACH2 Trial Group..	N Engl J Med. 2020 May 7;382(19):1800-1810. doi: 10.1056/NEJMoa1917635. Epub 2020 Apr 22.	N Engl J Med. 2020	PubMed	citation	PMID:32320566	pubmed	32320566	create date:2020/04/23|first author:Zeiser R	Yes	Graft-versus-Host Disease	2	308	Industry	No	NA	No	NA	25 months	4 weeks	No	overall response	Yes	Yes	Yes	Overall response; durable response; duration of response; best overall response; failure free survival	Cochran‐Mantel‐Haenszel; Cox model	No	NA	NA
Phase 2 Trial of Ibudilast in Progressive Multiple Sclerosis.	/pubmed/30157388	Fox RJ, Coffey CS, Conwit R, Cudkowicz ME, Gleason T, Goodman A, Klawiter EC, Matsuda K, McGovern M, Naismith RT, Ashokkumar A, Barnes J, Ecklund D, Klingner E, Koepp M, Long JD, Natarajan S, Thornell B, Yankey J, Bermel RA, Debbins JP, Huang X, et al.	N Engl J Med. 2018 Aug 30;379(9):846-855. doi: 10.1056/NEJMoa1803583.	N Engl J Med. 2018	PubMed	citation	PMID:30157388|PMCID:PMC6172944	pubmed	30157388	create date:2018/08/30|first author:Fox RJ	Yes	Multiple sclerosis	2	250	Academic	Yes	Group-sequential design/futility interim analysis	No	NA	42 months	96 weeks	Yes	Rate of brain atrophy	No	No	Yes	progression of disability as measured by the EDSS score (increase in the EDSS score of at least 1.0 point from baseline (or an increase of ≥0.5 points for patients with a baseline EDSS score of >5.0) that was sustained for at least 20 weeks	Cox model	Unclear	MRI imaging	Summarised in one value
Inebilizumab for the treatment of neuromyelitis optica spectrum disorder (N-MOmentum): a double-blind, randomised placebo-controlled phase 2/3 trial.	/pubmed/31495497	Cree BAC, Bennett JL, Kim HJ, Weinshenker BG, Pittock SJ, Wingerchuk DM, Fujihara K, Paul F, Cutter GR, Marignier R, Green AJ, Aktas O, Hartung HP, Lublin FD, Drappa J, Barron G, Madani S, Ratchford JN, She D, Cimbora D, Katz E; N-MOmentum study investigators..	Lancet. 2019 Oct 12;394(10206):1352-1363. doi: 10.1016/S0140-6736(19)31817-3. Epub 2019 Sep 5.	Lancet. 2019	PubMed	citation	PMID:31495497	pubmed	31495497	create date:2019/09/10|first author:Cree BAC	Yes	Neuromyelitis optica spectrum disorder	2	212	Industry	Yes	Group-sequential design/futility interim analysis	Yes	Published results from previously cohort studies to decide event rate	45 months	197 days	No	Time to NMOSD attack	Yes	Yes	Yes	Worsening of EDSS score from baseline (increase of ≥2 from baseline of 0, increase of ≥1 from baseline of 1–5, or increase of ≥0·5 from baseline of ≥5·5);	Cox model, Logistic regression	No	NA	NA
Siponimod versus placebo in secondary progressive multiple sclerosis (EXPAND): a double-blind, randomised, phase 3 study.	/pubmed/29576505	Kappos L, Bar-Or A, Cree BAC, Fox RJ, Giovannoni G, Gold R, Vermersch P, Arnold DL, Arnould S, Scherz T, Wolf C, Wallstr√∂m E, Dahlke F; EXPAND Clinical Investigators..	Lancet. 2018 Mar 31;391(10127):1263-1273. doi: 10.1016/S0140-6736(18)30475-6. Epub 2018 Mar 23. Erratum in: Lancet. 2018 Nov 17;392(10160):2170.	Lancet. 2018	PubMed	citation	PMID:29576505	pubmed	29576505	create date:2018/03/27|first author:Kappos L	Yes	Multiple sclerosis	2	1651	Industry	Yes	Group-sequential design/futility interim analysis	No	NA	28 months	36 months (maximum)	Yes	3-month Confirmed Disease Progression (CDP)	No	Yes	Yes	3-month CDP, time to 3-month confirmed worsening of at least 20% from baseline in the timed 25-foot walk test (T25FW), 6-month CDP, time to first relapse	Cox model, Mixed model	No	NA	NA
Efficacy and safety of adrenocorticotropic hormone gel in refractory dermatomyositis and polymyositis.	/pubmed/29237618	Aggarwal R, Marder G, Koontz DC, Nandkumar P, Qi Z, Oddis CV.	Ann Rheum Dis. 2018 May;77(5):720-727. doi: 10.1136/annrheumdis-2017-212047. Epub 2017 Dec 13.	Ann Rheum Dis. 2018	PubMed	citation	PMID:29237618	pubmed	29237618	create date:2017/12/15|first author:Aggarwal R	Yes	Dermatomyositis and polymyositis	1	10	Industry	No	NA	No	NA	19 months	24 weeks	Yes	IMACS DOI	Yes	Yes	Yes	IMACS DOI, ACR/EULAR response	Descriptive statistics	No	NA	NA
Subcutaneous Abatacept in Patients With Polyarticular-Course Juvenile Idiopathic Arthritis: Results From a Phase III Open-Label Study.	/pubmed/29481737	Brunner HI, Tzaribachev N, Vega-Cornejo G, Louw I, Berman A, Calvo Penad√©s I, Ant√≥n J, √Åvila-Zapata F, Cuttica R, Horneff G, Foeldvari I, Keltsev V, Kingsbury DJ, Viola DO, Joos R, Lauwerys B, Paz Gasta√±aga ME, Rama ME, Wouters C, Bohnsack J, Breedt J, Fischbach M, et al.	Arthritis Rheumatol. 2018 Jul;70(7):1144-1154. doi: 10.1002/art.40466. Epub 2018 May 20.	Arthritis Rheumatol. 2018	PubMed	citation	PMID:29481737|PMCID:PMC6032847	pubmed	29481737	create date:2018/02/27|first author:Brunner HI	Yes	Juvenile idiopathic arthritis	1	190	Industry	No	NA	No	NA	18 months	4 months	Yes	PK endpoint	No	No	Yes	JIA‐ACR 30, 50, 70, Low Disease activity, inactive disease by JADAS71-CRP	Descriptive statistics with CIs from exact method	No	NA	NA
Efficacy and safety of biosimilar CT-P13 compared with originator infliximab in patients with active Crohn's disease: an international, randomised, double-blind, phase 3 non-inferiority study.	/pubmed/30929895	Ye BD, Pesegova M, Alexeeva O, Osipenko M, Lahat A, Dorofeyev A, Fishman S, Levchenko O, Cheon JH, Scribano ML, Mateescu RB, Lee KM, Eun CS, Lee SJ, Lee SY, Kim H, Schreiber S, Fowler H, Cheung R, Kim YH.	Lancet. 2019 Apr 27;393(10182):1699-1707. doi: 10.1016/S0140-6736(18)32196-2. Epub 2019 Mar 28.	Lancet. 2019	PubMed	citation	PMID:30929895	pubmed	30929895	create date:2019/04/02|first author:Ye BD	Yes	Crohn's disease	4	214	Industry	No	NA	No	NA	30 months	6 weeks	Yes	CDAI-70 response	No	Yes	Yes	CDAI-70 response, clinical remission (defined as an absolute CDAI <150 points)	Exact binomial approach	No	NA	NA
Successful reduction of overexposure in patients with rheumatoid arthritis with high serum adalimumab concentrations: an open-label, non-inferiority, randomised clinical trial.	/pubmed/28939629	l'Ami MJ, Krieckaert CL, Nurmohamed MT, van Vollenhoven RF, Rispens T, Boers M, Wolbink GJ.	Ann Rheum Dis. 2018 Apr;77(4):484-487. doi: 10.1136/annrheumdis-2017-211781. Epub 2017 Sep 22.	Ann Rheum Dis. 2018	PubMed	citation	PMID:28939629	pubmed	28939629	create date:2017/09/25|first author:l'Ami MJ	Yes	Rheumatoid arthritis	2	102	Academic	No	NA	No	NA	49 months	28 weeks	Not reported	DAS28-ESR	No	No	Yes	Increase in DAS28>=0.6 points	Fisher's exact	No	NA	NA
Apremilast for moderate hidradenitis suppurativa: Results of a randomized controlled trial.	/pubmed/30482392	Vossen ARJV, van Doorn MBA, van der Zee HH, Prens EP.	J Am Acad Dermatol. 2019 Jan;80(1):80-88. doi: 10.1016/j.jaad.2018.06.046. Epub 2018 Jul 3.	J Am Acad Dermatol. 2019	PubMed	citation	PMID:30482392	pubmed	30482392	create date:2018/11/30|first author:Vossen ARJV	Yes	hidradenitis suppurativa	2	20	Industry	No	NA	No	NA	6 months	16 weeks	Yes	Hidradenitis Suppurativa Clinical Response (HiSCR)	Yes	Yes	No	HiSCR	Fisher's exact	No	NA	NA
Tocilizumab in patients with adult-onset still's disease refractory to glucocorticoid treatment: a randomised, double-blind, placebo-controlled phase III trial.	/pubmed/30279267	Kaneko Y, Kameda H, Ikeda K, Ishii T, Murakami K, Takamatsu H, Tanaka Y, Abe T, Takeuchi T.	Ann Rheum Dis. 2018 Dec;77(12):1720-1729. doi: 10.1136/annrheumdis-2018-213920. Epub 2018 Oct 2.	Ann Rheum Dis. 2018	PubMed	citation	PMID:30279267	pubmed	30279267	create date:2018/10/04|first author:Kaneko Y	Yes	Adult-onset Still’s disease	2	34	Academic	No	NA	No	NA	30 months	12 weeks	No	ACR50	Yes	Yes	Yes	ACR20,ACR50,ACR70,presence of fever	Fisher's exact	No	NA	NA
Canakinumab for the Treatment of Autoinflammatory Recurrent Fever Syndromes.	/pubmed/29768139	De Benedetti F, Gattorno M, Anton J, Ben-Chetrit E, Frenkel J, Hoffman HM, Kon√©-Paut I, Lachmann HJ, Ozen S, Simon A, Zeft A, Calvo Penades I, Moutschen M, Quartier P, Kasapcopur O, Shcherbina A, Hofer M, Hashkes PJ, Van der Hilst J, Hara R, Bujan-Rivas S, Constantin T, et al.	N Engl J Med. 2018 May 17;378(20):1908-1919. doi: 10.1056/NEJMoa1706314.	N Engl J Med. 2018	PubMed	citation	PMID:29768139	pubmed	29768139	create date:2018/05/17|first author:De Benedetti F	Yes	Autoinflammatory Recurrent Fever Syndromes	2	203	Industry	Yes	Sequential multiple assignment randomised trial design	No	NA	27 months	16 weeks	Yes	Complete response	Yes	Yes	Yes	Complete response, defined as resolution of flare (PGA score of <2 plus CRP level of ≤10 mg per liter or a reduction by ≥70% from baseline) and no new flare (PGA score of ≥2 and CRP level of ≥30 mg per liter) until week 16; proportion of patients who had a PGA score of less than 2, a CRP level of 10 mg or less per liter, or a serum amyloid A (SAA) level of 10 mg or less per liter at week 16	Fisher's exact	No	NA	NA
Abatacept in the treatment of adult dermatomyositis and polymyositis: a randomised, phase IIb treatment delayed-start trial.	/pubmed/28993346	Tj√§rnlund A, Tang Q, Wick C, Dastmalchi M, Mann H, Tomasov√° Stud√Ωnkov√° J, Chura R, Gullick NJ, Salerno R, R√∂nnelid J, Alexanderson H, Lindroos E, Aggarwal R, Gordon P, Vencovsky J, Lundberg IE.	Ann Rheum Dis. 2018 Jan;77(1):55-62. doi: 10.1136/annrheumdis-2017-211751. Epub 2017 Oct 9.	Ann Rheum Dis. 2018	PubMed	citation	PMID:28993346	pubmed	28993346	create date:2017/10/11|first author:Tj√§rnlund A	Yes	Dermatomyositis and polymyositis	2	20	Mixed	No	NA	No	NA	24 months	6 months	Yes	International Myositis Assessment and Clinical Studies Group (IMACS) preliminary definition of improvement (DOI),	Yes	Yes	Yes	IMACS DOI, Myotis response criteria	Fisher's exact	Yes	Biomarkers	One-by-one
Withdrawal of low-dose prednisone in SLE patients with a clinically quiescent disease for more than 1 year: a randomised clinical trial.	/pubmed/31852672	Mathian A, Pha M, Haroche J, Cohen-Aubart F, Hi√© M, Pineton de Chambrun M, Boutin THD, Miyara M, Gorochov G, Yssel H, Cherin P, Devilliers H, Amoura Z.	Ann Rheum Dis. 2020 Mar;79(3):339-346. doi: 10.1136/annrheumdis-2019-216303. Epub 2019 Dec 18.	Ann Rheum Dis. 2020	PubMed	citation	PMID:31852672	pubmed	31852672	create date:2019/12/20|first author:Mathian A	Yes	Systemic lupus erythematosus	2	124	Academic	No	NA	No	NA	24 months	52 weeks	No	Flare	Yes	Yes	Yes	Time to flare, proportion with mild flare, proportion with severe flare, proportion of patients experiencing an increase in the Systemic Lupus International Collaborating Clinics (SLICC) damage index (SDI)	Cox, Fisher's exact	No	NA	NA
Myeloablative Autologous Stem-Cell Transplantation for Severe Scleroderma.	/pubmed/29298160	Sullivan KM, Goldmuntz EA, Keyes-Elstein L, McSweeney PA, Pinckney A, Welch B, Mayes MD, Nash RA, Crofford LJ, Eggleston B, Castina S, Griffith LM, Goldstein JS, Wallace D, Craciunescu O, Khanna D, Folz RJ, Goldin J, St Clair EW, Seibold JR, Phillips K, Mineishi S, et al.	N Engl J Med. 2018 Jan 4;378(1):35-47.	N Engl J Med. 2018	PubMed	citation	PMID:29298160|PMCID:PMC5846574	pubmed	29298160	create date:2018/01/04|first author:Sullivan KM	Yes	Scleoderma	2	113	Academic	Yes	Group-sequential design/futility interim analysis	No	NA	74 months	54 months	Yes	Ordinal ranking scale	Yes	No	Yes	respiratory failure (decrease from baseline of >30% in percent predicted DLco or >20% in percent predicted FVC);cardiac failure (clinical congestive heart failure or left ventricular ejection fraction <30%).	Fisher's exact, Log-rank	No	NA	NA
ABT-122, a Bispecific Dual Variable Domain Immunoglobulin Targeting Tumor Necrosis Factor and Interleukin-17A, in Patients With Rheumatoid Arthritis With an Inadequate Response to Methotrexate: A Randomized, Double-Blind Study.	/pubmed/29855172	Genovese MC, Weinblatt ME, Aelion JA, Mansikka HT, Peloso PM, Chen K, Li Y, Othman AA, Khatri A, Khan NS, Padley RJ.	Arthritis Rheumatol. 2018 Nov;70(11):1710-1720. doi: 10.1002/art.40580. Epub 2018 Oct 10.	Arthritis Rheumatol. 2018	PubMed	citation	PMID:29855172|PMCID:PMC6704363	pubmed	29855172	create date:2018/06/02|first author:Genovese MC	Yes	Rheumatoid arthritis	4	220	Industry	No	NA	No	NA	11 months	12 weeks	No	ACR20	Yes	Yes	Yes	ACR20,ACR50,ACR70,DAS28‐hsCRP<3.2 or CDAI score 27≤10; DAS28‐hsCRP <2.6 or CDAI score ≤2.8	Fisher's exact	No	NA	NA
Phase II Study of ABT-122, a Tumor Necrosis Factor- and Interleukin-17A-Targeted Dual Variable Domain Immunoglobulin, in Patients With Psoriatic Arthritis With an Inadequate Response to Methotrexate.	/pubmed/29855175	Mease PJ, Genovese MC, Weinblatt ME, Peloso PM, Chen K, Othman AA, Li Y, Mansikka HT, Khatri A, Wishart N, Liu J.	Arthritis Rheumatol. 2018 Nov;70(11):1778-1789. doi: 10.1002/art.40579.	Arthritis Rheumatol. 2018	PubMed	citation	PMID:29855175|PMCID:PMC6221045	pubmed	29855175	create date:2018/06/02|first author:Mease PJ	Yes	Psoriatic arthritis	4	220	Industry	No	NA	No	NA	8 months	12 weeks	No	ACR20	Yes	Yes	Yes	ACR20,ACR50,ACR70,DAS28‐hsCRP<3.2,DAS28‐hsCRP<2.6, mean decrease from baseline in the DAS28‐hsCRP >=1.2 at week 12,PASI50,PASI75,PASI90,HAQ‐S improvement >= 0.5 points;	Fisher's exact	No	NA	NA
Efficacy and safety of peficitinib (ASP015K) in patients with rheumatoid arthritis and an inadequate response to methotrexate: results of a phase III randomised, double-blind, placebo-controlled trial (RAJ4) in Japan.	/pubmed/31350269	Takeuchi T, Tanaka Y, Tanaka S, Kawakami A, Iwasaki M, Katayama K, Rokuda M, Izutsu H, Ushijima S, Kaneko Y, Shiomi T, Yamada E, van der Heijde D.	Ann Rheum Dis. 2019 Oct;78(10):1305-1319. doi: 10.1136/annrheumdis-2019-215164. Epub 2019 Jul 26.	Ann Rheum Dis. 2019	PubMed	citation	PMID:31350269|PMCID:PMC6788880	pubmed	31350269	create date:2019/07/28|first author:Takeuchi T	Yes	Rheumatoid arthritis	3	510	Not reported	No	NA	No	NA	32 months	12 weeks	Yes	ACR20 response/early termination and change in mTSS	Yes	Yes	Yes	ACR20,ACR50,ACR70, proportion of patients achieving ACR/EULAR remission (≤1/68 TJC, ≤1/66 SJC, CRP≤1 mg/dL and Subject's Global Assessment of Disease Activity (SGA)≤10 mm on a visual analogue scale (VAS)), rates of nonprogression (≤0.5 unit change from baseline in mTSS)	Fisher's exact	No	NA	NA
Trial of Satralizumab in Neuromyelitis Optica Spectrum Disorder.	/pubmed/31774956	Yamamura T, Kleiter I, Fujihara K, Palace J, Greenberg B, Zakrzewska-Pniewska B, Patti F, Tsai CP, Saiz A, Yamazaki H, Kawata Y, Wright P, De Seze J.	N Engl J Med. 2019 Nov 28;381(22):2114-2124. doi: 10.1056/NEJMoa1901747.	N Engl J Med. 2019	PubMed	citation	PMID:31774956	pubmed	31774956	create date:2019/11/28|first author:Yamamura T	Yes	Neuromyelitis optica spectrum disorder	2	70	Industry	No	NA	No	NA	51 months	24 months (median)	No	Time to relapse	No	Yes	Yes	Time to relapse (an increase of at least 1.0 on the EDSS from a baseline score of more than 0 (or an increase of ≥2.0 from a baseline score of 0); an increase of at least 2.0 on one appropriate symptom-specific functional-system score for the pyramidal system, cerebellar system, brain stem, sensory system, bowel or bladder, or a single eye; an increase of at least 1.0 on more than one symptom-spe…	Log-rank	No	NA	NA
Efficacy and safety of bimekizumab as add-on therapy for rheumatoid arthritis in patients with inadequate response to certolizumab pegol: a proof-of-concept study.	/pubmed/31177099	Glatt S, Taylor PC, McInnes IB, Schett G, Landew√© R, Baeten D, Ionescu L, Strimenopoulou F, Watling MIL, Shaw S.	Ann Rheum Dis. 2019 Aug;78(8):1033-1040. doi: 10.1136/annrheumdis-2018-214943. Epub 2019 Jun 8.	Ann Rheum Dis. 2019	PubMed	citation	PMID:31177099|PMCID:PMC6691864	pubmed	31177099	create date:2019/06/10|first author:Glatt S	Yes	Rheumatoid arthritis	2	82	Industry	Yes	Bayesian methods used	No	NA	21 months	12 weeks	No	DAS28-CRP	No	No	Yes	DAS28-CRP remission,ACR20, ACR50,ACR70	Logistic regression	No	NA	NA
Certolizumab pegol for the treatment of chronic plaque psoriasis: Results through 48¬†weeks of a phase 3, multicenter, randomized, double-blind, etanercept- and placebo-controlled study (CIMPACT).	/pubmed/29660425	Lebwohl M, Blauvelt A, Paul C, Sofen H, Wƒôg≈Çowska J, Piguet V, Burge D, Rolleri R, Drew J, Peterson L, Augustin M.	J Am Acad Dermatol. 2018 Aug;79(2):266-276.e5. doi: 10.1016/j.jaad.2018.04.013. Epub 2018 Apr 14.	J Am Acad Dermatol. 2018	PubMed	citation	PMID:29660425	pubmed	29660425	create date:2018/04/17|first author:Lebwohl M	Yes	Psoriatic arthritis	4	540	Industry	Yes	Sequential multiple assignment randomised trial design	No	NA	48 weeks	12 weeks	No	PASI 75	No	Yes	Yes	PASI 90, PGA0/1 responder rate	Logistic regression	No	NA	NA
Efficacy and safety of NI-0101, an anti-toll-like receptor 4 monoclonal antibody, in patients with rheumatoid arthritis after inadequate response to methotrexate: a phase II study.	/pubmed/31892533	Monnet E, Choy EH, McInnes I, Kobakhidze T, de Graaf K, Jacqmin P, Lapeyre G, de Min C.	Ann Rheum Dis. 2020 Mar;79(3):316-323. doi: 10.1136/annrheumdis-2019-216487. Epub 2019 Dec 31.	Ann Rheum Dis. 2020	PubMed	citation	PMID:31892533	pubmed	31892533	create date:2020/01/02|first author:Monnet E	Yes	Rheumatoid arthritis	2	90	Industry	No	NA	No	NA	10 months	12 weeks	Yes	DAS28-CRP	No	No	Yes	EULAR response, ACR20, ACR50, ACR70	Logistic regression	No	NA	NA
Dual neutralization of both interleukin 17A and interleukin 17F with bimekizumab in patients with psoriasis: Results from BE ABLE 1, a 12-week randomized, double-blinded, placebo-controlled phase 2b trial.	/pubmed/29609013	Papp KA, Merola JF, Gottlieb AB, Griffiths CEM, Cross N, Peterson L, Cioffi C, Blauvelt A.	J Am Acad Dermatol. 2018 Aug;79(2):277-286.e10. doi: 10.1016/j.jaad.2018.03.037. Epub 2018 Mar 30.	J Am Acad Dermatol. 2018	PubMed	citation	PMID:29609013	pubmed	29609013	create date:2018/04/03|first author:Papp KA	Yes	Psoriasis	6	240	Industry	No	NA	No	NA	5 months	12 weeks	Yes	PASI 90	No	Yes	Yes	PASI 75, IGA response	Logistic regression	No	NA	NA
Secukinumab for moderate-to-severe palmoplantar pustular psoriasis: Results of the 2PRECISE study.	/pubmed/30716404	Mrowietz U, Bachelez H, Burden AD, Rissler M, Sieder C, Orsenigo R, Chaouche-Teyara K.	J Am Acad Dermatol. 2019 May;80(5):1344-1352. doi: 10.1016/j.jaad.2019.01.066. Epub 2019 Feb 1.	J Am Acad Dermatol. 2019	PubMed	citation	PMID:30716404	pubmed	30716404	create date:2019/02/05|first author:Mrowietz U	Yes	Palmoplantar pustular psoriasis	2	140	Industry	Yes	Sequential multiple assignment randomised trial design	No	NA	20 months	16 weeks	Yes	PPPASI75 - 75% improvement from baseline in palmoplantar Psoriasis Area and Severity Index	No	Yes	No	PPPASI75	Logistic regression	No	NA	NA
Certolizumab pegol for the treatment of chronic plaque psoriasis: Results through 48¬†weeks from 2 phase 3, multicenter, randomized, double-blinded, placebo-controlled studies (CIMPASI-1 and CIMPASI-2).	/pubmed/29660421	Gottlieb AB, Blauvelt A, Tha√ßi D, Leonardi CL, Poulin Y, Drew J, Peterson L, Arendt C, Burge D, Reich K.	J Am Acad Dermatol. 2018 Aug;79(2):302-314.e6. doi: 10.1016/j.jaad.2018.04.012. Epub 2018 Apr 13.	J Am Acad Dermatol. 2018	PubMed	citation	PMID:29660421	pubmed	29660421	create date:2018/04/17|first author:Gottlieb AB	Yes	Psoriasis	3	225	Industry	No	NA	No	NA	10 months	16 weeks	No	PASI 75 and PGA 0/1 responder rates	Yes	Yes	Yes	PASI 90, DLQI responder rate	Logistic regression	No	NA	NA
Efficacy and Safety of Atacicept in Patients With Systemic Lupus Erythematosus: Results of a Twenty-Four-Week, Multicenter, Randomized, Double-Blind, Placebo-Controlled, Parallel-Arm, Phase IIb Study.	/pubmed/29073347	Merrill JT, Wallace DJ, Wax S, Kao A, Fraser PA, Chang P, Isenberg D; ADDRESS II Investigators..	Arthritis Rheumatol. 2018 Feb;70(2):266-276. doi: 10.1002/art.40360. Erratum in: Arthritis Rheumatol. 2018 Mar;70(3):467.	Arthritis Rheumatol. 2018	PubMed	citation	PMID:29073347|PMCID:PMC6099253	pubmed	29073347	create date:2017/10/27|first author:Merrill JT	Yes	Systemic lupus erythematosus	3	279	Industry	No	NA	No	NA	24 months	24 weeks	No	SRI-4	Yes	Yes	Yes	Corticosteroid dosage reduction; severe flare; SRI-6	Logistic regression	No	NA	NA
Gradual tapering TNF inhibitors versus conventional synthetic DMARDs after achieving controlled disease in patients with rheumatoid arthritis: first-year results of the randomised controlled TARA study.	/pubmed/30954969	van Mulligen E, de Jong PHP, Kuijper TM, van der Ven M, Appels C, Bijkerk C, Harbers JB, de Man Y, Molenaar THE, Tchetverikov I, Goekoop-Ruiterman YPM, van Zeben J, Hazes JMW, Weel AEAM, Luime JJ.	Ann Rheum Dis. 2019 Jun;78(6):746-753. doi: 10.1136/annrheumdis-2018-214970. Epub 2019 Apr 6.	Ann Rheum Dis. 2019	PubMed	citation	PMID:30954969	pubmed	30954969	create date:2019/04/08|first author:van Mulligen E	Yes	Rheumatoid arthritis	2	214	Academic	No	NA	Yes	Information from prospective cohorts was used in sample size calculation	58 months	52 weeks	No	Proportion with flare (DAS>2.4 and/or SJC>1)	Yes	Yes	Yes	Radiographic progression	Logistic regression	No	NA	NA
Efficacy and safety of peficitinib (ASP015K) in patients with rheumatoid arthritis and an inadequate response to conventional DMARDs: a randomised, double-blind, placebo-controlled phase III trial (RAJ3).	/pubmed/31350270	Tanaka Y, Takeuchi T, Tanaka S, Kawakami A, Iwasaki M, Song YW, Chen YH, Wei JC, Lee SH, Rokuda M, Izutsu H, Ushijima S, Kaneko Y, Akazawa R, Shiomi T, Yamada E.	Ann Rheum Dis. 2019 Oct;78(10):1320-1332. doi: 10.1136/annrheumdis-2019-215163. Epub 2019 Jul 26.	Ann Rheum Dis. 2019	PubMed	citation	PMID:31350270|PMCID:PMC6788921	pubmed	31350270	create date:2019/07/28|first author:Tanaka Y	Yes	Rheumatoid arthritis	4	500	Industry	No	NA	No	NA	27 months	12 weeks	Yes	ACR20 response/early termination	Yes	Yes	Yes	ACR20,ACR50,ACR70,Remission (DAS28-CRP<2.6 and DAS28-ESR<2.6), DAS28<3.2	Logistic regression	No	NA	NA
Efficacy and safety of ustekinumab, an IL-12 and IL-23 inhibitor, in patients with active systemic lupus erythematosus: results of a multicentre, double-blind, phase 2, randomised, controlled study.	/pubmed/30249507	van Vollenhoven RF, Hahn BH, Tsokos GC, Wagner CL, Lipsky P, Touma Z, Werth VP, Gordon RM, Zhou B, Hsu B, Chevrier M, Triebel M, Jordan JL, Rose S.	Lancet. 2018 Oct 13;392(10155):1330-1339. doi: 10.1016/S0140-6736(18)32167-6. Epub 2018 Sep 21.	Lancet. 2018	PubMed	citation	PMID:30249507	pubmed	30249507	create date:2018/09/27|first author:van Vollenhoven RF	Yes	Systemic lupus erythematosus	2	100	Industry	Yes	Group-sequential design/futility interim analysis	No	NA	14 months	24 weeks	Yes	SRI-4 respons	Yes	Yes	Yes	SRI-4,SRI-5,SRI-6,proportion of patients with no worsening in PGA	Logistic regression	No	NA	NA
A Randomized Phase IIb Study of Mavrilimumab and Golimumab in Rheumatoid Arthritis.	/pubmed/28941039	Weinblatt ME, McInnes IB, Kremer JM, Miranda P, Vencovsky J, Guo X, White WI, Ryan PC, Godwood A, Albulescu M, Close D, Burmester GR.	Arthritis Rheumatol. 2018 Jan;70(1):49-59. doi: 10.1002/art.40323.	Arthritis Rheumatol. 2018	PubMed	citation	PMID:28941039|PMCID:PMC5767745	pubmed	28941039	create date:2017/09/25|first author:Weinblatt ME	Yes	Rheumatoid arthritis	2	180	Industry	No	NA	No	NA	18 months	24 weeks	Yes	ACR20	Yes	Yes	Yes	ACR50,ACR70,DAS28‐CRP <2.6, HAQ improvement >0.22, EULAR response, DAS-ESR<2.6, CDAI score ≤2, SDAI score <=3.3	Logistic regression	No	NA	NA
Similar efficacy, safety and immunogenicity of adalimumab biosimilar BI 695501 and Humira reference product in patients with moderately to severely active rheumatoid arthritis: results from the phase III randomised VOLTAIRE-RA equivalence study.	/pubmed/29514803	Cohen SB, Alonso-Ruiz A, Klimiuk PA, Lee EC, Peter N, Sonderegger I, Assudani D.	Ann Rheum Dis. 2018 Jun;77(6):914-921. doi: 10.1136/annrheumdis-2017-212245. Epub 2018 Mar 7.	Ann Rheum Dis. 2018	PubMed	citation	PMID:29514803|PMCID:PMC5965346	pubmed	29514803	create date:2018/03/09|first author:Cohen SB	Yes	Rheumatoid arthritis	2	650	Industry	No	NA	No	NA	7 months	24 weeks	Yes	ACR20	Yes	Yes	Yes	ACR50,ACR70, EULAR response	Logistic regression	No	NA	NA
A head-to-head comparison of the efficacy and safety of ixekizumab and adalimumab in biological-na√Øve patients with active psoriatic arthritis: 24-week results of a randomised, open-label, blinded-assessor trial.	/pubmed/31563894	Mease PJ, Smolen JS, Behrens F, Nash P, Liu Leage S, Li L, Tahir H, Gooderham M, Krishnan E, Liu-Seifert H, Emery P, Pillai SG, Helliwell PS; SPIRIT H2H study group..	Ann Rheum Dis. 2020 Jan;79(1):123-131. doi: 10.1136/annrheumdis-2019-215386. Epub 2019 Sep 28.	Ann Rheum Dis. 2020	PubMed	citation	PMID:31563894|PMCID:PMC6937408	pubmed	31563894	create date:2019/09/30|first author:Mease PJ	Yes	Psoriatic arthritis	2	550	Industry	No	NA	No	NA	9 months	24 weeks	Yes	ACR50 and PASI100 achievement	Yes	Yes	Yes	ACR20,ACR50,ACR70,PASI75,PASI90,change in HAQ-DI>0.35, Remission (DAPSA<=4), low disease activity or remission (DAPSA<=14), low disease activity (PASDAS<3.2), near remission (PASDAS<=1.9)	Logistic regression	No	NA	NA
IFN-Œ± kinoid in systemic lupus erythematosus: results from a phase IIb, randomised, placebo-controlled study.	/pubmed/31871140	Houssiau FA, Thanou A, Mazur M, Ramiterre E, Gomez Mora DA, Misterska-Skora M, Perich-Campos RA, Smakotina SA, Cerpa Cruz S, Louzir B, Croughs T, Tee ML.	Ann Rheum Dis. 2020 Mar;79(3):347-355. doi: 10.1136/annrheumdis-2019-216379. Epub 2019 Dec 23.	Ann Rheum Dis. 2020	PubMed	citation	PMID:31871140	pubmed	31871140	create date:2019/12/25|first author:Houssiau FA	Yes	Systemic lupus erythematosus	2	160	Industry	No	NA	No	NA	24 months	36 weeks	Yes	Neutralisation of IFN gene signature, clinical response measure by BICLA	Yes	Yes	Yes	BICLA response,SRI-4 response,SLEDAI response, lupus low disease activity state (LLDAS)	Logistic regression	No	NA	NA
Ixekizumab, an interleukin-17A antagonist in the treatment of ankylosing spondylitis or radiographic axial spondyloarthritis in patients previously untreated with biological disease-modifying anti-rheumatic drugs (COAST-V): 16 week results of a phase 3 randomised, double-blind, active-controlled and...	/pubmed/30360964	van der Heijde D, Cheng-Chung Wei J, Dougados M, Mease P, Deodhar A, Maksymowych WP, Van den Bosch F, Sieper J, Tomita T, Landew√© R, Zhao F, Krishnan E, Adams DH, Pangallo B, Carlier H; COAST-V study group..	Lancet. 2018 Dec 8;392(10163):2441-2451. doi: 10.1016/S0140-6736(18)31946-9. Epub 2018 Oct 22.	Lancet. 2018	PubMed	citation	PMID:30360964	pubmed	30360964	create date:2018/10/27|first author:van der Heijde D	Yes	Ankylosing spondylitis or axial spondyloarthritis	4	320	Industry	No	NA	No	NA	14 months	16 weeks	No	Assessment of Spondyloarthritis International Society 40 (ASAS40) Response	Yes	Yes	Yes	ASAS40, ASAS20, Bath Ankylosing Spondylitis Disease Activity Index 50 (BASDAI50) Response	Logistic regression	No	NA	NA
Baricitinib for systemic lupus erythematosus: a double-blind, randomised, placebo-controlled, phase 2 trial.	/pubmed/30043749	Wallace DJ, Furie RA, Tanaka Y, Kalunian KC, Mosca M, Petri MA, D√∂rner T, Cardiel MH, Bruce IN, Gomez E, Carmack T, DeLozier AM, Janes JM, Linnik MD, de Bono S, Silk ME, Hoffman RW.	Lancet. 2018 Jul 21;392(10143):222-231. doi: 10.1016/S0140-6736(18)31363-1. Erratum in: Lancet. 2018 Aug 11;392(10146):476.	Lancet. 2018	PubMed	citation	PMID:30043749	pubmed	30043749	create date:2018/07/26|first author:Wallace DJ	Yes	Systemic lupus erythematosus	3	300	Industry	No	NA	No	NA	13 months	24 weeks	Yes	Resolution of arthritis or rash, as defined by the SLEDAI-2K	No	No	Yes	SRI-4 response, proportion of patients achieving a reduction of 4 points or more from baseline in SLEDAI-2K score, time to flare	Cox model, Logistic regression	No	NA	NA
Phase III trial results with blisibimod, a selective inhibitor of B-cell activating factor, in subjects with systemic lupus erythematosus (SLE): results from a randomised, double-blind, placebo-controlled trial.	/pubmed/29563108	Merrill JT, Shanahan WR, Scheinberg M, Kalunian KC, Wofsy D, Martin RS.	Ann Rheum Dis. 2018 Jun;77(6):883-889. doi: 10.1136/annrheumdis-2018-213032. Epub 2018 Mar 21.	Ann Rheum Dis. 2018	PubMed	citation	PMID:29563108	pubmed	29563108	create date:2018/03/23|first author:Merrill JT	Yes	Systemic lupus erythematosus	2	400	Industry	Yes	Group-sequential design/futility interim analysis	No	NA	29 months	12 months	Yes	SLE responder index	Yes	Yes	Yes	SLE responder, time to SLE flare, proportion reducing steroid dose to 7.5mg/day, proportion with improved PROMs, time to treatment failure, time to first renal flare	Cox model, Logistic regression	No	NA	NA
A pivotal phase III, randomised, placebo-controlled study of belimumab in patients with systemic lupus erythematosus located in China, Japan and South Korea.	/pubmed/29295825	Zhang F, Bae SC, Bass D, Chu M, Egginton S, Gordon D, Roth DA, Zheng J, Tanaka Y.	Ann Rheum Dis. 2018 Mar;77(3):355-363. doi: 10.1136/annrheumdis-2017-211631. Epub 2018 Jan 2.	Ann Rheum Dis. 2018	PubMed	citation	PMID:29295825|PMCID:PMC5867402	pubmed	29295825	create date:2018/01/04|first author:Zhang F	Yes	Systemic lupus erythematosus	2	702	Industry	No	NA	No	NA	38 months	48 weeks	Yes	SLE responder index 4 (SRI4)	Yes	Yes	Yes	SRI4, SRI7,4 point reduction in SELENA-SLEDAI, time to flare	Cox model, Logistic regression	No	NA	NA
Belimumab for the Treatment of Early Diffuse Systemic Sclerosis: Results of a Randomized, Double-Blind, Placebo-Controlled, Pilot Trial.	/pubmed/29073351	Gordon JK, Martyanov V, Franks JM, Bernstein EJ, Szymonifka J, Magro C, Wildman HF, Wood TA, Whitfield ML, Spiera RF.	Arthritis Rheumatol. 2018 Feb;70(2):308-316. doi: 10.1002/art.40358. Epub 2017 Dec 29.	Arthritis Rheumatol. 2018	PubMed	citation	PMID:29073351|PMCID:PMC6590997	pubmed	29073351	create date:2017/10/27|first author:Gordon JK	Yes	Systemic sclerosis	2	20	Industry	No	NA	No	NA	25 months	52 weeks	Yes	MRSS	No	No	Yes	ACR composite response index in dcSSc; 20% improvement in MRSS	Mann Whitney U	Yes	Gene expression	One-by-one, Multinomial elastic net
Sirolimus in patients with clinically active systemic lupus erythematosus resistant to, or intolerant of, conventional medications: a single-arm, open-label, phase 1/2 trial.	/pubmed/29551338	Lai ZW, Kelly R, Winans T, Marchena I, Shadakshari A, Yu J, Dawood M, Garcia R, Tily H, Francis L, Faraone SV, Phillips PE, Perl A.	Lancet. 2018 Mar 24;391(10126):1186-1196. doi: 10.1016/S0140-6736(18)30485-9. Epub 2018 Mar 15.	Lancet. 2018	PubMed	citation	PMID:29551338|PMCID:PMC5891154	pubmed	29551338	create date:2018/03/20|first author:Lai ZW	Yes	Systemic lupus erythematosus	1	43	Mixed	No	NA	No	NA	69 months	12 months	No	SLEDAI and BILAG score	Yes	No	Yes	SRI-4 response	Logistic regression	Yes	Biomarkers	Cluster plots and separately analysed
Trial of Apremilast for Oral Ulcers in Beh√ßet's Syndrome.	/pubmed/31722152	Hatemi G, Mahr A, Ishigatsubo Y, Song YW, Takeno M, Kim D, Melikoƒülu M, Cheng S, McCue S, Paris M, Chen M, Yazici Y.	N Engl J Med. 2019 Nov 14;381(20):1918-1928. doi: 10.1056/NEJMoa1816594.	N Engl J Med. 2019	PubMed	citation	PMID:31722152	pubmed	31722152	create date:2019/11/14|first author:Hatemi G	Yes	Behçet's Syndrome	2	204	Industry	No	NA	No	NA	29 months	12 weeks	No	AUC of number of ulcers	No	No	No	NA	NA	No	NA	NA
Sialendoscopy enhances salivary gland function in Sj√∂gren's syndrome: a 6-month follow-up, randomised and controlled, single blind study.	/pubmed/29475854	Karagozoglu KH, Vissink A, Forouzanfar T, Brand HS, Maarse F, Jager DHJ.	Ann Rheum Dis. 2018 Jul;77(7):1025-1031. doi: 10.1136/annrheumdis-2017-212672. Epub 2018 Feb 23.	Ann Rheum Dis. 2018	PubMed	citation	PMID:29475854	pubmed	29475854	create date:2018/02/25|first author:Karagozoglu KH	Yes	Sjogren's syndrome	3	42	Academic	No	NA	No	NA	27 months	24 weeks	No	Change in saliva production	No	No	No	NA	NA	No	NA	NA
Reducing arthritis fatigue impact: two-year randomised controlled trial of cognitive behavioural approaches by rheumatology teams (RAFT).	/pubmed/30793700	Hewlett S, Almeida C, Ambler N, Blair PS, Choy EH, Dures E, Hammond A, Hollingworth W, Kadir B, Kirwan JR, Plummer Z, Rooke C, Thorn J, Turner N, Pollock J; RAFT Study Group..	Ann Rheum Dis. 2019 Apr;78(4):465-472. doi: 10.1136/annrheumdis-2018-214469. Epub 2019 Feb 6.	Ann Rheum Dis. 2019	PubMed	citation	PMID:30793700|PMCID:PMC6530078	pubmed	30793700	create date:2019/02/23|first author:Hewlett S	Yes	Rheumatoid arthritis	2	300	Academic	No	NA	No	NA	24 months	26 weeks	No	Fatigue impact (BRAF-MDQ)	No	No	No	NA	NA	No	NA	NA
Tafamidis Treatment for Patients with Transthyretin Amyloid Cardiomyopathy.	/pubmed/30145929	Maurer MS, Schwartz JH, Gundapaneni B, Elliott PM, Merlini G, Waddington-Cruz M, Kristen AV, Grogan M, Witteles R, Damy T, Drachman BM, Shah SJ, Hanna M, Judge DP, Barsdorf AI, Huber P, Patterson TA, Riley S, Schumacher J, Stewart M, Sultan MB, Rapezzi C; et al.	N Engl J Med. 2018 Sep 13;379(11):1007-1016. doi: 10.1056/NEJMoa1805689. Epub 2018 Aug 27.	N Engl J Med. 2018	PubMed	citation	PMID:30145929	pubmed	30145929	create date:2018/08/28|first author:Maurer MS	Yes	Transthyretin amyloid cardiomyopathy	3	400	Industry	No	NA	No	NA	19 months	30 months	No	All-cause mortality	No	No	No	NA	NA	No	NA	NA
Effect of a treat-to-target intervention of cardiovascular risk factors on subclinical and clinical atherosclerosis in rheumatoid arthritis: a randomised clinical trial.	/pubmed/30610067	Burggraaf B, van Breukelen-van der Stoep DF, de Vries MA, Klop B, Liem AH, van de Geijn GM, van der Meulen N, Birnie E, van der Zwan EM, van Zeben J, Castro Cabezas M.	Ann Rheum Dis. 2019 Mar;78(3):335-341. doi: 10.1136/annrheumdis-2018-214075. Epub 2019 Jan 4.	Ann Rheum Dis. 2019	PubMed	citation	PMID:30610067	pubmed	30610067	create date:2019/01/06|first author:Burggraaf B	Yes	Rheumatoid arthritis	2	286	Academic	No	NA	No	NA	22 months	5 years	No	Mean cIMT	No	No	No	NA	NA	No	NA	NA
Nintedanib for Systemic Sclerosis-Associated Interstitial Lung Disease.	/pubmed/31112379	Distler O, Highland KB, Gahlemann M, Azuma A, Fischer A, Mayes MD, Raghu G, Sauter W, Girard M, Alves M, Clerisme-Beaty E, Stowasser S, Tetzlaff K, Kuwana M, Maher TM; SENSCIS Trial Investigators..	N Engl J Med. 2019 Jun 27;380(26):2518-2528. doi: 10.1056/NEJMoa1903076. Epub 2019 May 20.	N Engl J Med. 2019	PubMed	citation	PMID:31112379	pubmed	31112379	create date:2019/05/22|first author:Distler O	Yes	Systemic sclerosis	2	520	Industry	No	NA	No	NA	23 months	52 weeks	No	Annual rate of decline in FVC	No	No	No	NA	NA	No	NA	NA
Treatment of primary Sj√∂gren's syndrome with ianalumab (VAY736) targeting B cells by BAFF receptor blockade coupled with enhanced, antibody-dependent cellular cytotoxicity.	/pubmed/30826774	D√∂rner T, Posch MG, Li Y, Petricoul O, Cabanski M, Milojevic JM, Kamphausen E, Valentin MA, Simonett C, Mooney L, H√ºser A, Gram H, Wagner FD, Oliver SJ.	Ann Rheum Dis. 2019 May;78(5):641-647. doi: 10.1136/annrheumdis-2018-214720. Epub 2019 Mar 2.	Ann Rheum Dis. 2019	PubMed	citation	PMID:30826774	pubmed	30826774	create date:2019/03/04|first author:D√∂rner T	Yes	Sjogren's syndrome	3	27	Industry	Yes	Bayesian methods used	No	NA	38 months	24 weeks	Yes	ESSDAI	No	No	No	NA	NA	No	NA	NA
A Multicenter, Randomized, Placebo-Controlled Trial of Atorvastatin for the Primary Prevention of Cardiovascular Events in Patients With Rheumatoid Arthritis.	/pubmed/30983166	Kitas GD, Nightingale P, Armitage J, Sattar N, Belch JJF, Symmons DPM; TRACE RA Consortium..	Arthritis Rheumatol. 2019 Sep;71(9):1437-1449. doi: 10.1002/art.40892. Epub 2019 Jul 22.	Arthritis Rheumatol. 2019	PubMed	citation	PMID:30983166|PMCID:PMC6771601	pubmed	30983166	create date:2019/04/16|first author:Kitas GD	Yes	Rheumatoid arthritis	2	5400	Charity	No	NA	No	NA	51 months	5 years	No	MACE	Yes	No	No	NA	NA	No	NA	NA
Cardiovascular Safety of Tocilizumab Versus Etanercept in Rheumatoid Arthritis: A Randomized Controlled Trial.	/pubmed/31469238	Giles JT, Sattar N, Gabriel S, Ridker PM, Gay S, Warne C, Musselman D, Brockwell L, Shittu E, Klearman M, Fleming TR.	Arthritis Rheumatol. 2020 Jan;72(1):31-40. doi: 10.1002/art.41095.	Arthritis Rheumatol. 2020	PubMed	citation	PMID:31469238	pubmed	31469238	create date:2019/08/31|first author:Giles JT	Yes	Rheumatoid arthritis	2	3080	Industry	No	NA	No	NA	54 months	3 years (mean)	Yes	MACE	Yes	No	No	NA	NA	No	NA	NA
Inotersen Treatment for Patients with Hereditary Transthyretin Amyloidosis.	/pubmed/29972757	Benson MD, Waddington-Cruz M, Berk JL, Polydefkis M, Dyck PJ, Wang AK, Plant√©-Bordeneuve V, Barroso FA, Merlini G, Obici L, Scheinberg M, Brannagan TH 3rd, Litchy WJ, Whelan C, Drachman BM, Adams D, Heitner SB, Concei√ß√£o I, Schmidt HH, Vita G, Campistol JM, Gamez J, et al.	N Engl J Med. 2018 Jul 5;379(1):22-31. doi: 10.1056/NEJMoa1716793.	N Engl J Med. 2018	PubMed	citation	PMID:29972757	pubmed	29972757	create date:2018/07/05|first author:Benson MD	Yes	Transthyretin amyloidosis	2	135	Industry	No	NA	No	NA	42 months	66 weeks	Yes	Modified Neuropathy Impairment Score+7 and QOL-DN	Yes	No	No	NA	NA	No	NA	NA
Clinical Efficacy and Safety of Baminercept, a Lymphotoxin Œ≤ Receptor Fusion Protein, in Primary Sj√∂gren's Syndrome: Results From a Phase II Randomized, Double-Blind, Placebo-Controlled Trial.	/pubmed/29604186	St Clair EW, Baer AN, Wei C, Noaiseh G, Parke A, Coca A, Utset TO, Genovese MC, Wallace DJ, McNamara J, Boyle K, Keyes-Elstein L, Browning JL, Franchimont N, Smith K, Guthridge JM, Sanz I, James JA; Autoimmunity Centers of Excellence..	Arthritis Rheumatol. 2018 Sep;70(9):1470-1480. doi: 10.1002/art.40513. Epub 2018 Jul 18.	Arthritis Rheumatol. 2018	PubMed	citation	PMID:29604186|PMCID:PMC6115299	pubmed	29604186	create date:2018/04/01|first author:St Clair EW	Yes	Sjogren's syndrome	2	72	Academic	No	NA	No	NA	24 months	24 weeks	Yes	Stimulated whole salivary flow	No	No	No	NA	NA	Yes	Cytokines, immunicity	One-by-one
Immunological and clinical effects of low-dose interleukin-2 across 11 autoimmune diseases in a single, open clinical trial.	/pubmed/30472651	Rosenzwajg M, Lorenzon R, Cacoub P, Pham HP, Pitoiset F, El Soufi K, RIbet C, Bernard C, Aractingi S, Banneville B, Beaugerie L, Berenbaum F, Champey J, Chazouilleres O, Corpechot C, Fautrel B, Mekinian A, Regnier E, Saadoun D, Salem JE, Sellam J, Seksik P, et al.	Ann Rheum Dis. 2019 Feb;78(2):209-217. doi: 10.1136/annrheumdis-2018-214229. Epub 2018 Nov 24.	Ann Rheum Dis. 2019	PubMed	citation	PMID:30472651	pubmed	30472651	create date:2018/11/26|first author:Rosenzwajg M	Yes	11 different autoimmune diseases	1	51	Mixed	Yes	Basket trial design	No	NA	29 months	8 weeks	Yes	Change in Tregs from baseline	No	No	No	NA	NA	Yes	Cytokines, transcripnomics	List of differentially expressed at baseline and week 8
Effects of B-cell directed therapy on the preclinical stage of rheumatoid arthritis: the PRAIRI study.	/pubmed/30504445	Gerlag DM, Safy M, Maijer KI, Tang MW, Tas SW, Starmans-Kool MJF, van Tubergen A, Janssen M, de Hair M, Hansson M, de Vries N, Zwinderman AH, Tak PP.	Ann Rheum Dis. 2019 Feb;78(2):179-185. doi: 10.1136/annrheumdis-2017-212763. Epub 2018 Dec 1.	Ann Rheum Dis. 2019	PubMed	citation	PMID:30504445|PMCID:PMC6352407	pubmed	30504445	create date:2018/12/07|first author:Gerlag DM	Yes	Rheumatoid arthritis	2	90	Academic	No	NA	No	NA	47 months	29 months (median)	Yes	Time to development of clinical arthritis	No	Unclear	No	Definition of clinical RA involves tender and swolen joint counts, but not clear how continuous this is.	NA	Yes	Set of 28 biomarkers	Separate association
Trial of Fingolimod versus Interferon Beta-1a in Pediatric Multiple Sclerosis.	/pubmed/30207920	Chitnis T, Arnold DL, Banwell B, Br√ºck W, Ghezzi A, Giovannoni G, Greenberg B, Krupp L, Rost√°sy K, Tardieu M, Waubant E, Wolinsky JS, Bar-Or A, Stites T, Chen Y, Putzki N, Merschhemke M, G√§rtner J; PARADIGMS Study Group..	N Engl J Med. 2018 Sep 13;379(11):1017-1027. doi: 10.1056/NEJMoa1800149.	N Engl J Med. 2018	PubMed	citation	PMID:30207920	pubmed	30207920	create date:2018/09/13|first author:Chitnis T	Yes	Pediatrix multiple sclerosis	2	190	Industry	Yes	Sample size re-estimation	No	NA	37 months	24 months	Yes	Annualised relapse rate	No	Yes	Yes	Relapse ( least a 0.5-point increase in the EDSS score, or a 1-point increase in two functional system (FS) scores, or a 2-point increase in one FS score (excluding the bowel and bladder FS and the cerebral FS); time to relapse	Kaplan-Meier, Negative binomial regression	Unclear	MRI imaging	Summarised in one value
Placebo-Controlled Trial of an Oral BTK Inhibitor in Multiple Sclerosis.	/pubmed/31075187	Montalban X, Arnold DL, Weber MS, Staikov I, Piasecka-Stryczynska K, Willmer J, Martin EC, Dangond F, Syed S, Wolinsky JS; Evobrutinib Phase 2 Study Group..	N Engl J Med. 2019 Jun 20;380(25):2406-2417. doi: 10.1056/NEJMoa1901981. Epub 2019 May 10.	N Engl J Med. 2019	PubMed	citation	PMID:31075187	pubmed	31075187	create date:2019/05/11|first author:Montalban X	Yes	Pediatrix multiple sclerosis	5	220	Industry	No	NA	No	NA	11 months	24 weeks	Yes	No	No	No	Yes	Annualised relapse rate,relapse free status	Logistic regression, Negative binomial regression	Unclear	MRI imaging	Summarised in one value
Phase III Randomized Study of SB5, an Adalimumab Biosimilar, Versus Reference Adalimumab in Patients With Moderate-to-Severe Rheumatoid Arthritis.	/pubmed/28950421	Weinblatt ME, Baranauskaite A, Niebrzydowski J, Dokoupilova E, Zielinska A, Jaworski J, Racewicz A, Pileckyte M, Jedrychowicz-Rosiak K, Cheong SY, Ghil J.	Arthritis Rheumatol. 2018 Jan;70(1):40-48. doi: 10.1002/art.40336. Epub 2017 Nov 21.	Arthritis Rheumatol. 2018	PubMed	citation	PMID:28950421|PMCID:PMC5765475	pubmed	28950421	create date:2017/09/28|first author:Weinblatt ME	Yes	Rheumatoid arthritis	2	490	Industry	Yes	Sequential multiple assignment randomised trial design	No	NA	6 months	24 weeks	No	ACR20	Yes	Yes	Yes	ACR50,ACR70,EULAR response, remission (DAS28‐ESR <2.6, SDAI score ≤3.3, or a CDAI score ≤2.8), low disease activity (DAS28‐ESR of ≤3.2, a SDAI score of 3.3–11.0, or a CDAI score of 2.8–10.0)	Nonparametric covariance	No	NA	NA
Adalimumab for nail psoriasis: Efficacy and safety from the first 26¬†weeks of a phase 3, randomized, placebo-controlled trial.	/pubmed/28993005	Elewski BE, Okun MM, Papp K, Baker CS, Crowley JJ, Guillet G, Sundaram M, Poulin Y, Gu Y, Geng Z, Williams DA, Rich PA.	J Am Acad Dermatol. 2018 Jan;78(1):90-99.e1. doi: 10.1016/j.jaad.2017.08.029. Epub 2017 Oct 6.	J Am Acad Dermatol. 2018	PubMed	citation	PMID:28993005	pubmed	28993005	create date:2017/10/11|first author:Elewski BE	Yes	Psoriasis	2	217	Industry	No	NA	No	NA	18 months	26 weeks	No	mNPASI 75	No	Yes	Yes	achievement of at least 50% improvement in scalp component of the Brigham Scalp Nail Inverse Palmo-Plantar Psoriasis Index	Not reported	No	NA	NA
Phase 2, randomized dose-finding study of tapinarof (GSK2894512 cream) for the treatment of plaque psoriasis.	/pubmed/30612986	Robbins K, Bissonnette R, Maeda-Chubachi T, Ye L, Peppers J, Gallagher K, Kraus JE.	J Am Acad Dermatol. 2019 Mar;80(3):714-721. doi: 10.1016/j.jaad.2018.10.037. Epub 2018 Oct 26.	J Am Acad Dermatol. 2019	PubMed	citation	PMID:30612986	pubmed	30612986	create date:2019/01/08|first author:Robbins K	Yes	Psoriasis	6	204	Industry	No	NA	No	NA	7 months	12 weeks	Unclear - 'Any serious illness'	PGA treatment success	Yes	Yes	Yes	PGA treatment success, PASI75,	Not reported	No	NA	NA
Efficacy and safety of tregalizumab in patients with rheumatoid arthritis and an inadequate response to methotrexate: results of a phase IIb, randomised, placebo-controlled trial.	/pubmed/29343509	van Vollenhoven RF, Keystone EC, Strand V, Pacheco-Tena C, Vencovsk√Ω J, Behrens F, Racewicz A, Zipp D, Rharbaoui F, Wolter R, Knierim L, Schmeidl R, Zhou X, Aigner S, D√§lken B, Wartenberg-Demand A; TREAT2b study team..	Ann Rheum Dis. 2018 Apr;77(4):495-499. doi: 10.1136/annrheumdis-2017-212478. Epub 2018 Jan 17.	Ann Rheum Dis. 2018	PubMed	citation	PMID:29343509	pubmed	29343509	create date:2018/01/19|first author:van Vollenhoven RF	Yes	Rheumatoid arthritis	4	321	Industry	No	NA	No	NA	Not reported	12 weeks	Yes	ACR20	Yes	Yes	Yes	ACR20, ACR50,ACR70, DAS remission (DAS28<2.6), DAS low disease activity (DAS28<3.2), Simplified Disease Activity Index (SDAI ≤11), clinical Disease Activity Index (CDAI ≤10)	Not reported	No	NA	NA
Remission maintenance after tocilizumab dose-tapering and interruption in patients with giant cell arteritis: an open-label, 18-month, prospective, pilot study.	/pubmed/31213436	Nannini C, Niccoli L, Sestini S, Laghai I, Coppola A, Cantini F.	Ann Rheum Dis. 2019 Oct;78(10):1444-1446. doi: 10.1136/annrheumdis-2019-215585. Epub 2019 Jun 18. No abstract available.	Ann Rheum Dis. 2019	PubMed	citation	PMID:31213436	pubmed	31213436	create date:2019/06/20|first author:Nannini C	Yes	Giant cell arteritis	1	15	Not reported	No	NA	No	NA	18 months	6 months	Not reported	Maintained off-treatment clinical remission	Yes	Yes	Yes	Maintained off-treatment clinical remission, Maintained clinical remission	Not reported	No	NA	NA
ADJUVITE: a double-blind, randomised, placebo-controlled trial of adalimumab in early onset, chronic, juvenile idiopathic arthritis-associated anterior uveitis.	/pubmed/29275333	Quartier P, Baptiste A, Despert V, Allain-Launay E, Kon√©-Paut I, Belot A, Kodjikian L, Monnet D, Weber M, Elie C, Bodaghi B; ADJUVITE Study Group..	Ann Rheum Dis. 2018 Jul;77(7):1003-1011. doi: 10.1136/annrheumdis-2017-212089. Epub 2017 Dec 23.	Ann Rheum Dis. 2018	PubMed	citation	PMID:29275333	pubmed	29275333	create date:2017/12/25|first author:Quartier P	Yes	Juvenile idiopathic arthritis	2	40	Academic	No	NA	No	NA	38 months	2 months	Yes	Response (Reduction of at least 30% of ocular inflammation quantified by LFP without worsening of cell counts or protein flare on SL examination according to SUN criteria)	Yes	Yes	Yes	Response, response with 50% threshold, response with 70% threshold	Chi-squared	No	NA	NA
A Placebo-Controlled Trial of Bezafibrate in Primary Biliary Cholangitis.	/pubmed/29874528	Corpechot C, Chazouill√®res O, Rousseau A, Le Gruyer A, Habersetzer F, Mathurin P, Goria O, Potier P, Minello A, Silvain C, Abergel A, Debette-Gratien M, Larrey D, Roux O, Bronowicki JP, Boursier J, de Ledinghen V, Heurgue-Berlot A, Nguyen-Khac E, Zoulim F, Ollivier-Hourmand I, Zarski JP, et al.	N Engl J Med. 2018 Jun 7;378(23):2171-2181. doi: 10.1056/NEJMoa1714519.	N Engl J Med. 2018	PubMed	citation	PMID:29874528	pubmed	29874528	create date:2018/06/07|first author:Corpechot C	Yes	Primary biliary cholangitis	2	100	Academic	No	NA	No	NA	27 months	24 months	Yes	Complete biochemical response	Yes	Yes	Yes	Complete biochemical response; percentage of patients with a normal alkaline phosphatase level; percentage of patients with an adequate biochemical response	Chi-squared	No	NA	NA
Pragmatic randomised controlled trial of very early etanercept and MTX versus MTX with delayed etanercept in RA: the VEDERA trial.	/pubmed/31996367	Emery P, Horton S, Dumitru RB, Naraghi K, van der Heijde D, Wakefield RJ, Hensor EMA, Buch MH.	Ann Rheum Dis. 2020 Apr;79(4):464-471. doi: 10.1136/annrheumdis-2019-216539. Epub 2020 Jan 29.	Ann Rheum Dis. 2020	PubMed	citation	PMID:31996367|PMCID:PMC7147179	pubmed	31996367	create date:2020/01/31|first author:Emery P	Yes	Rheumatoid arthritis	2	120	Industry	No	NA	No	NA	48 months	48 weeks	Yes	DAS28-ESR remission	No	Yes	Yes	DAS28-ESR remission, DAS44 remission, ACR/EULAR response, time to sustained remission	Chi-squared, Log-rank	No	NA	NA
Treat to target (drug-free) inactive disease in DMARD-naive juvenile idiopathic arthritis: 24-month clinical outcomes of a three-armed randomised trial.	/pubmed/30309970	Hissink Muller P, Brinkman DMC, Schonenberg-Meinema D, van den Bosch WB, Koopman-Keemink Y, Brederije ICJ, Bekkering PW, Kuijpers TW, Van Rossum M, van Suijlekom-Smit LWA, van den Berg JM, Boehringer S, Allaart CF, Ten Cate R.	Ann Rheum Dis. 2019 Jan;78(1):51-59. doi: 10.1136/annrheumdis-2018-213902. Epub 2018 Oct 11.	Ann Rheum Dis. 2019	PubMed	citation	PMID:30309970	pubmed	30309970	create date:2018/10/13|first author:Hissink Muller P	Yes	Juvenile idiopathic arthritis	3	180	Industry	No	NA	No	NA	54 months	24 months	Yes	Time to flare	Yes	Yes	Yes	Time to flare, ACRPedi30/50/70/90	Chi-squared, Log-rank	No	NA	NA
Glecaprevir-Pibrentasvir for 8 or 12 Weeks in HCV Genotype 1 or 3 Infection.	/pubmed/29365309	Zeuzem S, Foster GR, Wang S, Asatryan A, Gane E, Feld JJ, Asselah T, Bourli√®re M, Ruane PJ, Wedemeyer H, Pol S, Flisiak R, Poordad F, Chuang WL, Stedman CA, Flamm S, Kwo P, Dore GJ, Sepulveda-Arzola G, Roberts SK, Soto-Malave R, Kaita K, et al.	N Engl J Med. 2018 Jan 25;378(4):354-369. doi: 10.1056/NEJMoa1702417.	N Engl J Med. 2018	PubMed	citation	PMID:29365309	pubmed	29365309	create date:2018/01/25|first author:Zeuzem S	Yes	HCV-1 and HCV-3	2	540 and 460	Industry	No	NA	No	NA	6 months	24 weeks	No	Sustained virologic response	No	Yes	Yes	sustained virologic response at week 12 after treatment, defined as an HCV RNA level below 15 IU per milliliter 12 weeks after the last dose of trial drug without any confirmed quantifiable post-treatment HCV RNA level through the post-treatment week 12 visit;virologic failure during treatment (defined as a confirmed increase in HCV RNA level of >1 log10 IU per milliliter above the nadir during t…	Cochran‐Mantel‐Haenszel, Test of propotions	No	NA	NA
Phase III, multicentre, double-blind, randomised, parallel-group study to evaluate the similarities between LBEC0101 and etanercept reference product in terms of efficacy and safety in patients with active rheumatoid arthritis inadequately responding to methotrexate.	/pubmed/29259050	Matsuno H, Tomomitsu M, Hagino A, Shin S, Lee J, Song YW.	Ann Rheum Dis. 2018 Apr;77(4):488-494. doi: 10.1136/annrheumdis-2017-212172. Epub 2017 Dec 19.	Ann Rheum Dis. 2018	PubMed	citation	PMID:29259050|PMCID:PMC5890628	pubmed	29259050	create date:2017/12/21|first author:Matsuno H	Yes	Rheumatoid arthritis	2	372	Industry	No	NA	No	NA	10 months	24 weeks	No	DAS28-ESR	No	No	Yes	ACR20, ACR50, ACR70, EULAR response criteria	Unspecified binary method	No	NA	NA
Abatacept in Early Diffuse Cutaneous Systemic Sclerosis: Results of a Phase II Investigator-Initiated, Multicenter, Double-Blind, Randomized, Placebo-Controlled Trial.	/pubmed/31342624	Khanna D, Spino C, Johnson S, Chung L, Whitfield ML, Denton CP, Berrocal V, Franks J, Mehta B, Molitor J, Steen VD, Lafyatis R, Simms RW, Gill A, Kafaja S, Frech TM, Hsu V, Domsic RT, Pope JE, Gordon JK, Mayes MD, Schiopu E, et al.	Arthritis Rheumatol. 2020 Jan;72(1):125-136. doi: 10.1002/art.41055. Epub 2019 Dec 10.	Arthritis Rheumatol. 2020	PubMed	citation	PMID:31342624|PMCID:PMC6935399	pubmed	31342624	create date:2019/07/26|first author:Khanna D	Yes	Systemic sclerosis	2	86	Industry	No	NA	No	NA	31 months	12 months	Yes	Change in modified Rodnan score	No	No	Yes	ACR CRSS, change in MRSS	Van Elteren test	Yes	Gene expression	Used to define subgroups
Dual IL-17A and IL-17F neutralisation by bimekizumab in psoriatic arthritis: evidence from preclinical experiments and a randomised placebo-controlled clinical trial that IL-17F contributes to human chronic tissue inflammation.	/pubmed/29275332	Glatt S, Baeten D, Baker T, Griffiths M, Ionescu L, Lawson ADG, Maroof A, Oliver R, Popa S, Strimenopoulou F, Vajjah P, Watling MIL, Yeremenko N, Miossec P, Shaw S.	Ann Rheum Dis. 2018 Apr;77(4):523-532. doi: 10.1136/annrheumdis-2017-212127. Epub 2017 Dec 23.	Ann Rheum Dis. 2018	PubMed	citation	PMID:29275332|PMCID:PMC5890624	pubmed	29275332	create date:2017/12/25|first author:Glatt S	Yes	Psoriatic arthritis	2	44	Industry	Yes	Bayesian methods used	No	NA	13 months	8 weeks	No	ACRN	No	No	Yes	ACR20, ACR50, ACR70, PASI75, PASI100	Wilson score interval	No	NA	NA
Canakinumab in patients with systemic juvenile idiopathic arthritis and active systemic features: results from the 5-year long-term extension of the phase III pivotal trials.	/pubmed/30269054	Ruperto N, Brunner HI, Quartier P, Constantin T, Wulffraat NM, Horneff G, Kasapcopur O, Schneider R, Anton J, Barash J, Berner R, Corona F, Cuttica R, Fouillet-Desjonqueres M, Fischbach M, Foster HE, Foell D, Radominski SC, Ramanan AV, Trauzeddel R, Unsal E, Levy J, et al.	Ann Rheum Dis. 2018 Dec;77(12):1710-1719. doi: 10.1136/annrheumdis-2018-213150. Epub 2018 Sep 29.	Ann Rheum Dis. 2018	PubMed	citation	PMID:30269054|PMCID:PMC6241618	pubmed	30269054	create date:2018/10/01|first author:Ruperto N	No - Longer term follow-up of an already reported trial
Safety and efficacy of subcutaneous tocilizumab in systemic sclerosis: results from the open-label period of a phase II randomised controlled trial (faSScinate).	/pubmed/29066464	Khanna D, Denton CP, Lin CJF, van Laar JM, Frech TM, Anderson ME, Baron M, Chung L, Fierlbeck G, Lakshminarayanan S, Allanore Y, Pope JE, Riemekasten G, Steen V, M√ºller-Ladner U, Spotswood H, Burke L, Siegel J, Jahreis A, Furst DE.	Ann Rheum Dis. 2018 Feb;77(2):212-220. doi: 10.1136/annrheumdis-2017-211682. Epub 2017 Oct 24.	Ann Rheum Dis. 2018	PubMed	citation	PMID:29066464|PMCID:PMC5867414	pubmed	29066464	create date:2017/10/27|first author:Khanna D	No - Longer term follow-up of an already reported trial
Lack of placental transfer of certolizumab pegol during pregnancy: results from CRIB, a prospective, postmarketing, pharmacokinetic study.	/pubmed/29030361	Mariette X, F√∂rger F, Abraham B, Flynn AD, Molt√≥ A, Flipo RM, van Tubergen A, Shaughnessy L, Simpson J, Teil M, Helmer E, Wang M, Chakravarty EF.	Ann Rheum Dis. 2018 Feb;77(2):228-233. doi: 10.1136/annrheumdis-2017-212196. Epub 2017 Oct 13.	Ann Rheum Dis. 2018	PubMed	citation	PMID:29030361|PMCID:PMC5867410	pubmed	29030361	create date:2017/10/17|first author:Mariette X	No - Not an efficacy trial
Safety, immunogenicity and efficacy after switching from reference infliximab to biosimilar SB2 compared with continuing reference infliximab and SB2 in patients with rheumatoid arthritis: results of a randomised, double-blind, phase III transition study.	/pubmed/29042358	Smolen JS, Choe JY, Prodanovic N, Niebrzydowski J, Staykov I, Dokoupilova E, Baranauskaite A, Yatsyshyn R, Mekic M, Porawska W, Ciferska H, Jedrychowicz-Rosiak K, Zielinska A, Lee Y, Rho YH.	Ann Rheum Dis. 2018 Feb;77(2):234-240. doi: 10.1136/annrheumdis-2017-211741. Epub 2017 Oct 17.	Ann Rheum Dis. 2018	PubMed	citation	PMID:29042358|PMCID:PMC5867419	pubmed	29042358	create date:2017/10/19|first author:Smolen JS	No - Longer term follow-up of an already reported trial
Testing treat-to-target outcomes with initial methotrexate monotherapy compared with initial tumour necrosis factor inhibitor (adalimumab) plus methotrexate in early rheumatoid arthritis.	/pubmed/29146743	Kavanaugh A, van Vollenhoven RF, Fleischmann R, Emery P, Sainsbury I, Florentinus S, Chen S, Gu√©rette B, Kupper H, Smolen JS.	Ann Rheum Dis. 2018 Feb;77(2):289-292. doi: 10.1136/annrheumdis-2017-211871. Epub 2017 Nov 16.	Ann Rheum Dis. 2018	PubMed	citation	PMID:29146743|PMCID:PMC5867415	pubmed	29146743	create date:2017/11/18|first author:Kavanaugh A	No - Longer term follow-up of an already reported trial
A disconnect between disease activity and functional ability already in patients with early rheumatoid arthritis, depending on large joint involvement.	/pubmed/28646081	Rubbert-Roth A, Jacobs JWG, Bijlsma JWJ, Welsing PMJ.	Ann Rheum Dis. 2018 Jul;77(7):1085-1086. doi: 10.1136/annrheumdis-2017-211485. Epub 2017 Jun 23. No abstract available.	Ann Rheum Dis. 2018	PubMed	citation	PMID:28646081	pubmed	28646081	create date:2017/06/25|first author:Rubbert-Roth A	No - Retrospective analysis
Open-label, multicentre, dose-escalating phase II clinical trial on the safety and efficacy of tadekinig alfa (IL-18BP) in adult-onset Still's disease.	/pubmed/29472362	Gabay C, Fautrel B, Rech J, Spertini F, Feist E, K√∂tter I, Hachulla E, Morel J, Schaeverbeke T, Hamidou MA, Martin T, Hellmich B, Lamprecht P, Schulze-Koops H, Courvoisier DS, Sleight A, Schiffrin EJ.	Ann Rheum Dis. 2018 Jun;77(6):840-847. doi: 10.1136/annrheumdis-2017-212608. Epub 2018 Feb 22.	Ann Rheum Dis. 2018	PubMed	citation	PMID:29472362|PMCID:PMC5965361	pubmed	29472362	create date:2018/02/24|first author:Gabay C	No - Not an efficacy trial
Effect of rituximab on a salivary gland ultrasound score in primary Sj√∂gren's syndrome: results of the TRACTISS randomised double-blind multicentre substudy.	/pubmed/29275334	Fisher BA, Everett CC, Rout J, O'Dwyer JL, Emery P, Pitzalis C, Ng WF, Carr A, Pease CT, Price EJ, Sutcliffe N, Makdissi J, Tappuni AR, Gendi NST, Hall FC, Ruddock SP, Fernandez C, Hulme CT, Davies KA, Edwards CJ, Lanyon PC, Moots RJ, et al.	Ann Rheum Dis. 2018 Mar;77(3):412-416. doi: 10.1136/annrheumdis-2017-212268. Epub 2017 Dec 23.	Ann Rheum Dis. 2018	PubMed	citation	PMID:29275334|PMCID:PMC5867400	pubmed	29275334	create date:2017/12/25|first author:Fisher BA	No - Substudy of previously reported trial
Lupus Low Disease Activity State (LLDAS) attainment discriminates responders in a systemic lupus erythematosus trial: post-hoc analysis of the Phase IIb MUSE trial of anifrolumab.	/pubmed/29420200	Morand EF, Trasieva T, Berglind A, Illei GG, Tummala R.	Ann Rheum Dis. 2018 May;77(5):706-713. doi: 10.1136/annrheumdis-2017-212504. Epub 2018 Feb 2.	Ann Rheum Dis. 2018	PubMed	citation	PMID:29420200|PMCID:PMC5909750	pubmed	29420200	create date:2018/02/09|first author:Morand EF	No - Posthoc analysis
Predictors of disease activity and structural progression after treatment with adalimumab plus methotrexate or continued methotrexate monotherapy in patients with early rheumatoid arthritis and suboptimal response to methotrexate.	/pubmed/30076156	Smolen JS, van Vollenhoven RF, Florentinus S, Chen S, Suboticki JL, Kavanaugh A.	Ann Rheum Dis. 2018 Nov;77(11):1566-1572. doi: 10.1136/annrheumdis-2018-213502. Epub 2018 Aug 3.	Ann Rheum Dis. 2018	PubMed	citation	PMID:30076156|PMCID:PMC6225797	pubmed	30076156	create date:2018/08/05|first author:Smolen JS	No - Posthoc analysis
Cereblon modulator iberdomide induces degradation of the transcription factors Ikaros and Aiolos: immunomodulation in healthy volunteers and relevance to systemic lupus erythematosus.	/pubmed/29945920	Schafer PH, Ye Y, Wu L, Kosek J, Ringheim G, Yang Z, Liu L, Thomas M, Palmisano M, Chopra R.	Ann Rheum Dis. 2018 Oct;77(10):1516-1523. doi: 10.1136/annrheumdis-2017-212916. Epub 2018 Jun 26.	Ann Rheum Dis. 2018	PubMed	citation	PMID:29945920|PMCID:PMC6161670	pubmed	29945920	create date:2018/06/28|first author:Schafer PH	No - Not an efficacy trial
Inadequate response to treat-to-target methotrexate therapy in patients with new-onset rheumatoid arthritis: development and validation of clinical predictors.	/pubmed/29760159	Teitsma XM, Jacobs JWG, Welsing PMJ, de Jong PHP, Hazes JMW, Weel AEAM, Peth√∂-Schramm A, Borm MEA, van Laar JM, Lafeber FPJG, Bijlsma JWJ.	Ann Rheum Dis. 2018 Sep;77(9):1261-1267. doi: 10.1136/annrheumdis-2018-213035. Epub 2018 May 14.	Ann Rheum Dis. 2018	PubMed	citation	PMID:29760159	pubmed	29760159	create date:2018/05/16|first author:Teitsma XM	No - Posthoc analysis
Tocilizumab discontinuation after attaining remission in patients with rheumatoid arthritis who were treated with tocilizumab alone or in combination with methotrexate: results from a prospective randomised controlled study (the second year of the SURPRISE study).	/pubmed/29853455	Kaneko Y, Kato M, Tanaka Y, Inoo M, Kobayashi-Haraoka H, Amano K, Miyata M, Murakawa Y, Yasuoka H, Hirata S, Tanaka E, Miyasaka N, Yamanaka H, Yamamoto K, Takeuchi T; SURPRISE study group..	Ann Rheum Dis. 2018 Sep;77(9):1268-1275. doi: 10.1136/annrheumdis-2018-213416. Epub 2018 May 31.	Ann Rheum Dis. 2018	PubMed	citation	PMID:29853455|PMCID:PMC6104678	pubmed	29853455	create date:2018/06/02|first author:Kaneko Y	No - Longer term follow-up of an already reported trial
Therapeutic interleukin-6 blockade reverses transforming growth factor-beta pathway activation in dermal fibroblasts: insights from the faSScinate clinical trial in systemic sclerosis.	/pubmed/29853453	Denton CP, Ong VH, Xu S, Chen-Harris H, Modrusan Z, Lafyatis R, Khanna D, Jahreis A, Siegel J, Sornasse T.	Ann Rheum Dis. 2018 Sep;77(9):1362-1371. doi: 10.1136/annrheumdis-2018-213031. Epub 2018 May 31.	Ann Rheum Dis. 2018	PubMed	citation	PMID:29853453|PMCID:PMC6104680	pubmed	29853453	create date:2018/06/02|first author:Denton CP	No - Retrospective analysis
Effect of disease duration and prior disease-modifying antirheumatic drug use on treatment outcomes in patients with rheumatoid arthritis.	/pubmed/31434637	Aletaha D, Maa JF, Chen S, Park SH, Nicholls D, Florentinus S, Furtner D, Smolen JS.	Ann Rheum Dis. 2019 Dec;78(12):1609-1615. doi: 10.1136/annrheumdis-2018-214918. Epub 2019 Aug 21.	Ann Rheum Dis. 2019	PubMed	citation	PMID:31434637|PMCID:PMC6900248	pubmed	31434637	create date:2019/08/23|first author:Aletaha D	No - Posthoc analysis
Safety and immune response of a live-attenuated herpes zoster vaccine in patients with systemic lupus erythematosus: a randomised placebo-controlled trial.	/pubmed/31530556	Mok CC, Chan KH, Ho LY, Fung YF, Fung WF, Woo PCY.	Ann Rheum Dis. 2019 Dec;78(12):1663-1668. doi: 10.1136/annrheumdis-2019-215925. Epub 2019 Sep 17.	Ann Rheum Dis. 2019	PubMed	citation	PMID:31530556	pubmed	31530556	create date:2019/09/19|first author:Mok CC	No - Not an efficacy trial
Dose reduction of baricitinib in patients with rheumatoid arthritis achieving sustained disease control: results of a prospective study.	/pubmed/30194275	Takeuchi T, Genovese MC, Haraoui B, Li Z, Xie L, Klar R, Pinto-Correia A, Otawa S, Lopez-Romero P, de la Torre I, Macias W, Rooney TP, Smolen JS.	Ann Rheum Dis. 2019 Feb;78(2):171-178. doi: 10.1136/annrheumdis-2018-213271. Epub 2018 Sep 7.	Ann Rheum Dis. 2019	PubMed	citation	PMID:30194275|PMCID:PMC6352419	pubmed	30194275	create date:2018/09/09|first author:Takeuchi T	No - Substudy of previously reported trial
Interaction between B-cell activation factor and methotrexate impacts immunogenicity of seasonal influenza vaccination in patients with rheumatoid arthritis.	/pubmed/30297326	Park JK, Lee YJ, Bitoun S, Winthrop KL, Choi Y, Lee EB, Mariette X.	Ann Rheum Dis. 2019 Feb;78(2):282-284. doi: 10.1136/annrheumdis-2018-214025. Epub 2018 Oct 8. No abstract available.	Ann Rheum Dis. 2019	PubMed	citation	PMID:30297326	pubmed	30297326	create date:2018/10/10|first author:Park JK	No - Posthoc analysis
Short-term progression of interstitial lung disease in systemic sclerosis predicts long-term survival in two independent clinical trial cohorts.	/pubmed/30409830	Volkmann ER, Tashkin DP, Sim M, Li N, Goldmuntz E, Keyes-Elstein L, Pinckney A, Furst DE, Clements PJ, Khanna D, Steen V, Schraufnagel DE, Arami S, Hsu V, Roth MD, Elashoff RM, Sullivan KM; SLS I and SLS II study groups..	Ann Rheum Dis. 2019 Jan;78(1):122-130. doi: 10.1136/annrheumdis-2018-213708. Epub 2018 Nov 8.	Ann Rheum Dis. 2019	PubMed	citation	PMID:30409830|PMCID:PMC6311344	pubmed	30409830	create date:2018/11/10|first author:Volkmann ER	No - Longer term follow-up of an already reported trial
Clinical outcomes in patients switched from adalimumab to baricitinib due to non-response and/or study design: phase III data in patients with rheumatoid arthritis.	/pubmed/31040122	Tanaka Y, Fautrel B, Keystone EC, Ortmann RA, Xie L, Zhu B, Issa M, Patel H, Gaich CL, de Bono S, Rooney TP, Taylor PC.	Ann Rheum Dis. 2019 Jul;78(7):890-898. doi: 10.1136/annrheumdis-2018-214529. Epub 2019 Apr 30.	Ann Rheum Dis. 2019	PubMed	citation	PMID:31040122|PMCID:PMC6585288	pubmed	31040122	create date:2019/05/02|first author:Tanaka Y	No - Posthoc analysis
Normal mortality of the COBRA early rheumatoid arthritis trial cohort after 23 years of follow-up.	/pubmed/30808623	Poppelaars PBM, van Tuyl LHD, Boers M.	Ann Rheum Dis. 2019 May;78(5):586-589. doi: 10.1136/annrheumdis-2018-214618. Epub 2019 Feb 26.	Ann Rheum Dis. 2019	PubMed	citation	PMID:30808623	pubmed	30808623	create date:2019/02/28|first author:Poppelaars PBM	No - Longer term follow-up of an already reported trial
Safety and effectiveness of upadacitinib or adalimumab plus methotrexate in patients with rheumatoid arthritis over 48 weeks with switch to alternate therapy in patients with insufficient response.	/pubmed/31362993	Fleischmann RM, Genovese MC, Enejosa JV, Mysler E, Bessette L, Peterfy C, Durez P, Ostor A, Li Y, Song IH.	Ann Rheum Dis. 2019 Nov;78(11):1454-1462. doi: 10.1136/annrheumdis-2019-215764. Epub 2019 Jul 30.	Ann Rheum Dis. 2019	PubMed	citation	PMID:31362993|PMCID:PMC6837258	pubmed	31362993	create date:2019/08/01|first author:Fleischmann RM	No - Longer term follow-up of an already reported trial
Sirukumab and adalimumab reduce power Doppler ultrasound signal in patients with rheumatoid arthritis by 4 weeks in a phase III trial.	/pubmed/31018960	Sweet K, Dasgupta B, de Vries D, Gourley I, Hsu B, Loza MJ, Taylor PC.	Ann Rheum Dis. 2019 Oct;78(10):1439-1441. doi: 10.1136/annrheumdis-2019-215183. Epub 2019 Apr 24. No abstract available.	Ann Rheum Dis. 2019	PubMed	citation	PMID:31018960	pubmed	31018960	create date:2019/04/26|first author:Sweet K	No - Not an efficacy trial
The contribution of joint and skin improvements to the health-related quality of life of patients with psoriatic arthritis: a post hoc analysis of two randomised controlled studies.	/pubmed/31113794	Kavanaugh A, Gottlieb A, Morita A, Merola JF, Lin CY, Birt J, Shuler CL, Hufford MM, Tha√ßi D.	Ann Rheum Dis. 2019 Sep;78(9):1215-1219. doi: 10.1136/annrheumdis-2018-215003. Epub 2019 May 21.	Ann Rheum Dis. 2019	PubMed	citation	PMID:31113794|PMCID:PMC6788877	pubmed	31113794	create date:2019/05/23|first author:Kavanaugh A	No - Posthoc analysis
Differences in Safety of Nonsteroidal Antiinflammatory Drugs in Patients With Osteoarthritis and Patients With Rheumatoid Arthritis: A Randomized Clinical Trial.	/pubmed/29266879	Solomon DH, Husni ME, Wolski KE, Wisniewski LM, Borer JS, Graham DY, Libby P, Lincoff AM, L√ºscher TF, Menon V, Yeomans ND, Wang Q, Bao W, Berger MF, Nissen SE; PRECISION Trial Investigators..	Arthritis Rheumatol. 2018 Apr;70(4):537-546. doi: 10.1002/art.40400.	Arthritis Rheumatol. 2018	PubMed	citation	PMID:29266879	pubmed	29266879	create date:2017/12/22|first author:Solomon DH	No - Not an efficacy trial
The Impact of Ultrasound on the Use and Efficacy of Intraarticular Glucocorticoid Injections in Early Rheumatoid Arthritis: Secondary Analyses From a Randomized Trial Examining the Benefit of Ultrasound in a Clinical Tight Control Regimen.	/pubmed/29575737	Nordberg LB, Lillegraven S, Aga AB, Sexton J, Lie E, Hammer HB, Olsen IC, Uhlig T, van der Heijde D, Kvien TK, Haavardsholm EA.	Arthritis Rheumatol. 2018 Aug;70(8):1192-1199. doi: 10.1002/art.40494. Epub 2018 Jun 29.	Arthritis Rheumatol. 2018	PubMed	citation	PMID:29575737	pubmed	29575737	create date:2018/03/27|first author:Nordberg LB	No - Substudy of previously reported trial
Efficacy and Safety of Subcutaneous Belimumab in Anti-Double-Stranded DNA-Positive, Hypocomplementemic Patients With Systemic Lupus Erythematosus.	/pubmed/29671280	Doria A, Stohl W, Schwarting A, Okada M, Scheinberg M, van Vollenhoven R, Hammer AE, Groark J, Bass D, Fox NL, Roth D, Gordon D.	Arthritis Rheumatol. 2018 Aug;70(8):1256-1264. doi: 10.1002/art.40511. Epub 2018 Jun 15.	Arthritis Rheumatol. 2018	PubMed	citation	PMID:29671280|PMCID:PMC6099508	pubmed	29671280	create date:2018/04/20|first author:Doria A	No - Posthoc analysis
Baseline Plasma Cell Gene Signature Predicts Improvement in Systemic Sclerosis Skin Scores Following Treatment With Inebilizumab (MEDI-551) and Correlates With Disease Activity¬†in Systemic Lupus Erythematosus and Chronic Obstructive Pulmonary Disease.	/pubmed/29956883	Streicher K, Sridhar S, Kuziora M, Morehouse CA, Higgs BW, Sebastian Y, Groves CJ, Pilataxi F, Brohawn PZ, Herbst R, Ranade K.	Arthritis Rheumatol. 2018 Dec;70(12):2087-2095. doi: 10.1002/art.40656. Epub 2018 Oct 22.	Arthritis Rheumatol. 2018	PubMed	citation	PMID:29956883	pubmed	29956883	create date:2018/06/30|first author:Streicher K	No - Posthoc analysis
Brief Report: A Randomized, Double-Blind, Parallel-Group, Placebo-Controlled, Multiple-Dose Study to Evaluate AMG 557 in Patients With Systemic Lupus Erythematosus and Active Lupus Arthritis.	/pubmed/29513931	Cheng LE, Amoura Z, Cheah B, Hiepe F, Sullivan BA, Zhou L, Arnold GE, Tsuji WH, Merrill JT, Chung JB.	Arthritis Rheumatol. 2018 Jul;70(7):1071-1076. doi: 10.1002/art.40479. Epub 2018 May 25.	Arthritis Rheumatol. 2018	PubMed	citation	PMID:29513931|PMCID:PMC6032945	pubmed	29513931	create date:2018/03/08|first author:Cheng LE	No - Not an efficacy trial
Switching From Reference Adalimumab to SB5 (Adalimumab Biosimilar) in Patients With Rheumatoid Arthritis: Fifty-Two-Week Phase III Randomized Study Results.	/pubmed/29439289	Weinblatt ME, Baranauskaite A, Dokoupilova E, Zielinska A, Jaworski J, Racewicz A, Pileckyte M, Jedrychowicz-Rosiak K, Baek I, Ghil J.	Arthritis Rheumatol. 2018 Jun;70(6):832-840. doi: 10.1002/art.40444. Epub 2018 Apr 24.	Arthritis Rheumatol. 2018	PubMed	citation	PMID:29439289|PMCID:PMC6001519	pubmed	29439289	create date:2018/02/14|first author:Weinblatt ME	No - Reporting second randomisation results
Long-Term Safety and Efficacy of Belimumab in Patients With Systemic Lupus Erythematosus: A Continuation of a Seventy-Six-Week Phase III Parent Study in the United States.	/pubmed/29409143	Furie RA, Wallace DJ, Aranow C, Fettiplace J, Wilson B, Mistry P, Roth DA, Gordon D.	Arthritis Rheumatol. 2018 Jun;70(6):868-877. doi: 10.1002/art.40439. Epub 2018 Apr 25.	Arthritis Rheumatol. 2018	PubMed	citation	PMID:29409143|PMCID:PMC6001779	pubmed	29409143	create date:2018/02/07|first author:Furie RA	No - Longer term follow-up of an already reported trial
(18) F-Fluorodeoxyglucose-Positron Emission Tomography As an Imaging Biomarker in a Prospective, Longitudinal Cohort of Patients With Large Vessel Vasculitis.	/pubmed/29145713	Grayson PC, Alehashemi S, Bagheri AA, Civelek AC, Cupps TR, Kaplan MJ, Malayeri AA, Merkel PA, Novakovich E, Bluemke DA, Ahlman MA.	Arthritis Rheumatol. 2018 Mar;70(3):439-449. doi: 10.1002/art.40379. Epub 2018 Feb 6.	Arthritis Rheumatol. 2018	PubMed	citation	PMID:29145713|PMCID:PMC5882488	pubmed	29145713	create date:2017/11/18|first author:Grayson PC	No - Not an efficacy trial
Mavrilimumab, a Fully Human Granulocyte-Macrophage Colony-Stimulating Factor Receptor Œ± Monoclonal Antibody: Long-Term Safety and Efficacy in Patients With Rheumatoid Arthritis.	/pubmed/29361199	Burmester GR, McInnes IB, Kremer JM, Miranda P, Vencovsk√Ω J, Godwood A, Albulescu M, Michaels MA, Guo X, Close D, Weinblatt M.	Arthritis Rheumatol. 2018 May;70(5):679-689. doi: 10.1002/art.40420. Epub 2018 Mar 31.	Arthritis Rheumatol. 2018	PubMed	citation	PMID:29361199|PMCID:PMC5947536	pubmed	29361199	create date:2018/01/24|first author:Burmester GR	No - Posthoc analysis
High Rate of Drug-Free Remission After Induction Therapy With Golimumab in Early Peripheral Spondyloarthritis.	/pubmed/29806090	Carron P, Varkas G, Renson T, Colman R, Elewaut D, Van den Bosch F.	Arthritis Rheumatol. 2018 Nov;70(11):1769-1777. doi: 10.1002/art.40573.	Arthritis Rheumatol. 2018	PubMed	citation	PMID:29806090	pubmed	29806090	create date:2018/05/29|first author:Carron P	No - Not an efficacy trial
An Economic Evaluation of Stopping Versus Continuing Tumor Necrosis Factor Inhibitor Treatment in Rheumatoid Arthritis Patients With Disease Remission or Low Disease Activity: Results From a Pragmatic Open-Label Trial.	/pubmed/29745059	Tran-Duy A, Ghiti Moghadam M, Oude Voshaar MAH, Vonkeman HE, Boonen A, Clarke P, McColl G, Ten Klooster PM, Zijlstra TR, Lems WF, Riyazi N, Griep EN, Hazes JMW, Landew√© R, Bernelot Moens HJ, van Riel PLCM, van de Laar MAFJ, Jansen TL; Dutch National POET Collaboration..	Arthritis Rheumatol. 2018 Oct;70(10):1557-1564. doi: 10.1002/art.40546. Epub 2018 Aug 23.	Arthritis Rheumatol. 2018	PubMed	citation	PMID:29745059	pubmed	29745059	create date:2018/05/11|first author:Tran-Duy A	No - Not an efficacy trial
Lysophosphatidic Acid Receptor 1 Antagonist SAR100842 for Patients With Diffuse Cutaneous Systemic Sclerosis: A Double-Blind, Randomized, Eight-Week Placebo-Controlled Study Followed by a Sixteen-Week Open-Label Extension Study.	/pubmed/29732731	Allanore Y, Distler O, Jagerschmidt A, Illiano S, Ledein L, Boitier E, Agueusop I, Denton CP, Khanna D.	Arthritis Rheumatol. 2018 Oct;70(10):1634-1643. doi: 10.1002/art.40547. Epub 2017 Nov 6.	Arthritis Rheumatol. 2018	PubMed	citation	PMID:29732731	pubmed	29732731	create date:2018/05/08|first author:Allanore Y	No - Not an efficacy trial
Open-Label, Non-Mandatory Transitioning From Originator Etanercept to Biosimilar SB4: Six-Month Results From a Controlled Cohort Study.	/pubmed/29609207	Tweehuysen L, Huiskes VJB, van den Bemt BJF, Vriezekolk JE, Teerenstra S, van den Hoogen FHJ, van den Ende CH, den Broeder AA.	Arthritis Rheumatol. 2018 Sep;70(9):1408-1418. doi: 10.1002/art.40516. Epub 2018 Aug 6.	Arthritis Rheumatol. 2018	PubMed	citation	PMID:29609207	pubmed	29609207	create date:2018/04/03|first author:Tweehuysen L	No - Not an efficacy trial
Regression of Peripheral Subclinical Enthesopathy in Therapy-Naive Patients Treated With Ustekinumab for¬†Moderate-to-Severe Chronic Plaque Psoriasis: A Fifty-Two-Week, Prospective, Open-Label Feasibility Study.	/pubmed/30468001	Savage L, Goodfield M, Horton L, Watad A, Hensor E, Emery P, Wakefield R, Wittmann M, McGonagle D.	Arthritis Rheumatol. 2019 Apr;71(4):626-631. doi: 10.1002/art.40778. Epub 2019 Mar 4.	Arthritis Rheumatol. 2019	PubMed	citation	PMID:30468001	pubmed	30468001	create date:2018/11/24|first author:Savage L	No - Not an efficacy trial
Derivation and Validation of a Major Toxicity Risk Score Among Nonsteroidal Antiinflammatory Drug Users Based on Data From a Randomized Controlled Trial.	/pubmed/30801994	Solomon DH, Shao M, Wolski K, Nissen S, Husni ME, Paynter N.	Arthritis Rheumatol. 2019 Aug;71(8):1225-1231. doi: 10.1002/art.40870. Epub 2019 Jun 12.	Arthritis Rheumatol. 2019	PubMed	citation	PMID:30801994	pubmed	30801994	create date:2019/02/26|first author:Solomon DH	No - Not an efficacy trial
Safety and Tolerability of Omalizumab: A Randomized Clinical Trial of Humanized Anti-IgE Monoclonal Antibody in Systemic Lupus Erythematosus.	/pubmed/30597768	Hasni S, Gupta S, Davis M, Poncio E, Temesgen-Oyelakin Y, Joyal E, Fike A, Manna Z, Auh S, Shi Y, Chan D, Carlucci P, Biehl A, Dema B, Charles N, Balow JE, Waldman M, Siegel RM, Kaplan MJ, Rivera J.	Arthritis Rheumatol. 2019 Jul;71(7):1135-1140. doi: 10.1002/art.40828. Epub 2019 May 8.	Arthritis Rheumatol. 2019	PubMed	citation	PMID:30597768|PMCID:PMC6594871	pubmed	30597768	create date:2019/01/01|first author:Hasni S	No - Not an efficacy trial
Tofacitinib in Combination With Methotrexate in Patients With Rheumatoid Arthritis: Clinical Efficacy, Radiographic, and Safety Outcomes From a Twenty-Four-Month, Phase III Study.	/pubmed/30666826	van der Heijde D, Strand V, Tanaka Y, Keystone E, Kremer J, Zerbini CAF, Cardiel MH, Cohen S, Nash P, Song YW, Tegzov√° D, Gruben D, Wallenstein G, Connell CA, Fleischmann R; ORAL Scan Investigators..	Arthritis Rheumatol. 2019 Jun;71(6):878-891. doi: 10.1002/art.40803. Epub 2019 Apr 24.	Arthritis Rheumatol. 2019	PubMed	citation	PMID:30666826|PMCID:PMC6593705	pubmed	30666826	create date:2019/01/23|first author:van der Heijde D	No - Longer term follow-up of an already reported trial
Responsiveness of Serum C-Reactive Protein, Interleukin-17A, and Interleukin-17F Levels to Ustekinumab in Psoriatic Arthritis: Lessons From Two Phase III, Multicenter, Double-Blind, Placebo-Controlled Trials.	/pubmed/31070869	Siebert S, Sweet K, Dasgupta B, Campbell K, McInnes IB, Loza MJ.	Arthritis Rheumatol. 2019 Oct;71(10):1660-1669. doi: 10.1002/art.40921. Epub 2019 Sep 3.	Arthritis Rheumatol. 2019	PubMed	citation	PMID:31070869	pubmed	31070869	create date:2019/05/10|first author:Siebert S	No - Retrospective analysis
Effect of secukinumab on quality of life and psoriasis-related symptoms: A comparative analysis versus ustekinumab from the CLEAR 52-week study.	/pubmed/29066271	Puig L, Augustin M, Blauvelt A, Gottlieb AB, Vender R, Korman NJ, Tha√ßi D, Zhao Y, Gilloteau I, Sherif B, Williams N, Guana A, Lebwohl MG.	J Am Acad Dermatol. 2018 Apr;78(4):741-748. doi: 10.1016/j.jaad.2017.10.025. Epub 2017 Oct 21.	J Am Acad Dermatol. 2018	PubMed	citation	PMID:29066271	pubmed	29066271	create date:2017/10/27|first author:Puig L	No - Retrospective analysis
Efficacy and safety of ixekizumab over 4¬†years of open-label treatment in a phase 2 study in chronic plaque psoriasis.	/pubmed/29653208	Zachariae C, Gordon K, Kimball AB, Lebwohl M, Blauvelt A, Leonardi C, Braun D, McKean-Matthews M, Burge R, Cameron G.	J Am Acad Dermatol. 2018 Aug;79(2):294-301.e6. doi: 10.1016/j.jaad.2018.03.047. Epub 2018 Apr 10.	J Am Acad Dermatol. 2018	PubMed	citation	PMID:29653208	pubmed	29653208	create date:2018/04/14|first author:Zachariae C	No - Longer term follow-up of an already reported trial
Efficacy of NB-UVB, microneedling with triamcinolone acetonide, and a combination of both modalities in the treatment of vitiligo: A comparative study.	/pubmed/29291952	Elshafy Khashaba SA, Elkot RA, Ibrahim AM.	J Am Acad Dermatol. 2018 Aug;79(2):365-367. doi: 10.1016/j.jaad.2017.12.054. Epub 2017 Dec 29. No abstract available.	J Am Acad Dermatol. 2018	PubMed	citation	PMID:29291952	pubmed	29291952	create date:2018/01/03|first author:Elshafy Khashaba SA	No - Not a clinical trial
The Vitiligo Extent Score (VES) and the VESplus are responsive instruments to assess global and regional treatment response in patients with vitiligo.	/pubmed/29307645	van Geel N, Bekkenk M, Lommerts JE, Ezzedine K, Harris J, Hamzavi I, Eleftheriadou V, Picardo M, Taieb A, Prinsen CAC, Wolkerstorfer A, Speeckaert R.	J Am Acad Dermatol. 2018 Aug;79(2):369-371. doi: 10.1016/j.jaad.2017.12.070. Epub 2018 Jan 4. No abstract available.	J Am Acad Dermatol. 2018	PubMed	citation	PMID:29307645	pubmed	29307645	create date:2018/01/09|first author:van Geel N	No - Not a clinical trial
Neuromodulatory treatment of recalcitrant plaque psoriasis with onabotulinumtoxinA.	/pubmed/30420008	Aschenbeck KA, Hordinsky MK, Kennedy WR, Wendelschafer-Crabb G, Ericson ME, Kavand S, Bertin A, Dykstra DD, Panoutsopoulou IG.	J Am Acad Dermatol. 2018 Dec;79(6):1156-1159. doi: 10.1016/j.jaad.2018.07.058. No abstract available.	J Am Acad Dermatol. 2018	PubMed	citation	PMID:30420008	pubmed	30420008	create date:2018/11/14|first author:Aschenbeck KA	No - Not an efficacy trial
Ixekizumab treatment shows a neutral impact on cardiovascular parameters in patients with moderate-to-severe plaque psoriasis: Results from UNCOVER-1, UNCOVER-2, and UNCOVER-3.	/pubmed/29548945	Egeberg A, Wu JJ, Korman N, Solomon JA, Goldblum O, Zhao F, Mallbris L.	J Am Acad Dermatol. 2018 Jul;79(1):104-109.e8. doi: 10.1016/j.jaad.2018.02.074. Epub 2018 Mar 13.	J Am Acad Dermatol. 2018	PubMed	citation	PMID:29548945	pubmed	29548945	create date:2018/03/20|first author:Egeberg A	No - Retrospective analysis
Treatment of vitiligo with the topical Janus kinase inhibitor ruxolitinib: A 32-week open-label extension study with optional narrow-band ultraviolet B.	/pubmed/29438765	Joshipura D, Alomran A, Zancanaro P, Rosmarin D.	J Am Acad Dermatol. 2018 Jun;78(6):1205-1207.e1. doi: 10.1016/j.jaad.2018.02.023. Epub 2018 Feb 10. No abstract available.	J Am Acad Dermatol. 2018	PubMed	citation	PMID:29438765	pubmed	29438765	create date:2018/02/14|first author:Joshipura D	No - Longer term follow-up of an already reported trial
Comparison of cyclic and continuous 308-nm excimer laser treatments for vitiligo: A randomized controlled noninferiority trial.	/pubmed/28989105	Sung JM, Bae JM, Kang HY.	J Am Acad Dermatol. 2018 Mar;78(3):605-607.e1. doi: 10.1016/j.jaad.2017.09.048. Epub 2017 Oct 5. No abstract available.	J Am Acad Dermatol. 2018	PubMed	citation	PMID:28989105	pubmed	28989105	create date:2017/10/11|first author:Sung JM	No - Not an efficacy trial
Maintenance of skin clearance with ixekizumab treatment of psoriasis: Three-year results from the UNCOVER-3 study.	/pubmed/29803904	Leonardi C, Maari C, Philipp S, Goldblum O, Zhang L, Burkhardt N, Ball S, Mallbris L, Gonzalez P, Fern√°ndez-Pe√±as P, Puig L.	J Am Acad Dermatol. 2018 Nov;79(5):824-830.e2. doi: 10.1016/j.jaad.2018.05.032. Epub 2018 May 25.	J Am Acad Dermatol. 2018	PubMed	citation	PMID:29803904	pubmed	29803904	create date:2018/05/29|first author:Leonardi C	No - Longer term follow-up of an already reported trial
Secukinumab demonstrates sustained efficacy in clearing skin and improving patient-reported outcomes in patients with moderate-to-severe psoriasis through 2¬†years of treatment: Results from the CLEAR study.	/pubmed/31399223	Tha√ßi D, Puig L, Reich K, Tsai TF, Tyring S, Kingo K, Ziv M, Pinter A, Vender R, Lacombe A, Xia S, Bhosekar V, Gilloteau I, Guana A, Blauvelt A.	J Am Acad Dermatol. 2019 Dec;81(6):1405-1409. doi: 10.1016/j.jaad.2019.04.045. Epub 2019 Aug 6. No abstract available.	J Am Acad Dermatol. 2019	PubMed	citation	PMID:31399223	pubmed	31399223	create date:2019/08/11|first author:Tha√ßi D	No - Longer term follow-up of an already reported trial
Validation of the electronic Psoriasis Area and Severity Index application: Establishing measurement equivalence.	/pubmed/31228524	Ali FM, Salek S, Finlay AY, Piguet V.	J Am Acad Dermatol. 2019 Dec;81(6):1439-1441. doi: 10.1016/j.jaad.2019.04.073. Epub 2019 Jun 19. No abstract available.	J Am Acad Dermatol. 2019	PubMed	citation	PMID:31228524	pubmed	31228524	create date:2019/06/23|first author:Ali FM	No - Not an efficacy trial
Long-term safety results from a phase 3 open-label study of a fixed combination halobetasol propionate 0.01% and tazarotene 0.045% lotion in moderate-to-severe plaque psoriasis.	/pubmed/30227193	Lebwohl MG, Sugarman JL, Gold LS, Pariser DM, Lin T, Pillai R, Martin G, Harris S, Israel R.	J Am Acad Dermatol. 2019 Jan;80(1):282-285. doi: 10.1016/j.jaad.2018.09.002. Epub 2018 Sep 15. No abstract available.	J Am Acad Dermatol. 2019	PubMed	citation	PMID:30227193	pubmed	30227193	create date:2018/09/19|first author:Lebwohl MG	No - Longer term follow-up of an already reported trial
Long-term adalimumab efficacy in patients with moderate-to-severe hidradenitis suppurativa/acne inversa: 3-year results of a phase 3 open-label extension study.	/pubmed/29860040	Zouboulis CC, Okun MM, Prens EP, Gniadecki R, Foley PA, Lynde C, Weisman J, Gu Y, Williams DA, Jemec GBE.	J Am Acad Dermatol. 2019 Jan;80(1):60-69.e2. doi: 10.1016/j.jaad.2018.05.040. Epub 2018 Jun 1.	J Am Acad Dermatol. 2019	PubMed	citation	PMID:29860040	pubmed	29860040	create date:2018/06/04|first author:Zouboulis CC	No - Retrospective analysis
Ixekizumab provides superior efficacy compared with ustekinumab over 52¬†weeks of treatment: Results from IXORA-S, a phase 3 study.	/pubmed/29969700	Paul C, Griffiths CEM, van de Kerkhof PCM, Puig L, Dutronc Y, Henneges C, Dossenbach M, Hollister K, Reich K.	J Am Acad Dermatol. 2019 Jan;80(1):70-79.e3. doi: 10.1016/j.jaad.2018.06.039. Epub 2018 Jun 30.	J Am Acad Dermatol. 2019	PubMed	citation	PMID:29969700	pubmed	29969700	create date:2018/07/04|first author:Paul C	No - Longer term follow-up of an already reported trial
A randomized, double-blind, placebo-controlled phase 1 study of multiple ascending doses of subcutaneous M1095, an anti-interleukin 17A/F nanobody, in moderate-to-severe psoriasis.	/pubmed/30926369	Svecova D, Lubell MW, Casset-Semanaz F, Mackenzie H, Grenningloh R, Krueger JG.	J Am Acad Dermatol. 2019 Jul;81(1):196-203. doi: 10.1016/j.jaad.2019.03.056. Epub 2019 Mar 27.	J Am Acad Dermatol. 2019	PubMed	citation	PMID:30926369	pubmed	30926369	create date:2019/03/31|first author:Svecova D	No - Not an efficacy trial
Patient-reported outcomes of adalimumab, phototherapy, and placebo in the Vascular Inflammation in Psoriasis Trial: A randomized controlled study.	/pubmed/31163241	Noe MH, Wan MT, Shin DB, Armstrong AW, Duffin KC, Chiesa Fuxench ZC, Kalb RE, Menter A, Simpson EL, Takeshita J, Tyring SK, Van Voorhees AS, Mehta NN, Gelfand JM.	J Am Acad Dermatol. 2019 Oct;81(4):923-930. doi: 10.1016/j.jaad.2019.05.080. Epub 2019 Jun 1.	J Am Acad Dermatol. 2019	PubMed	citation	PMID:31163241|PMCID:PMC6746579	pubmed	31163241	create date:2019/06/05|first author:Noe MH	No - Secondary results of a previously published trial
Brodalumab in the treatment of moderate to severe psoriasis in patients when previous anti-interleukin 17A therapies have failed.	/pubmed/31078609	Kimmel G, Chima M, Kim HJ, Bares J, Yao CJ, Singer G, Kim SJ, Bagel J, Lebwohl M.	J Am Acad Dermatol. 2019 Sep;81(3):857-859. doi: 10.1016/j.jaad.2019.05.007. Epub 2019 May 10. No abstract available.	J Am Acad Dermatol. 2019	PubMed	citation	PMID:31078609	pubmed	31078609	create date:2019/05/13|first author:Kimmel G	No - Longer term follow-up of an already reported trial
Clinical and biological predictors of response to standardised paediatric colitis therapy (PROTECT): a multicentre inception cohort study.	/pubmed/30935734	Hyams JS, Davis Thomas S, Gotman N, Haberman Y, Karns R, Schirmer M, Mo A, Mack DR, Boyle B, Griffiths AM, LeLeiko NS, Sauer CG, Keljo DJ, Markowitz J, Baker SS, Rosh J, Baldassano RN, Patel A, Pfefferkorn M, Otley A, Heyman M, Noe J, et al.	Lancet. 2019 Apr 27;393(10182):1708-1720. doi: 10.1016/S0140-6736(18)32592-3. Epub 2019 Mar 29.	Lancet. 2019	PubMed	citation	PMID:30935734|PMCID:PMC6501846	pubmed	30935734	create date:2019/04/03|first author:Hyams JS	No - Not an efficacy trial
Tofacitinib in Amyopathic Dermatomyositis-Associated Interstitial Lung Disease.	/pubmed/31314977	Chen Z, Wang X, Ye S.	N Engl J Med. 2019 Jul 18;381(3):291-293. doi: 10.1056/NEJMc1900045. No abstract available.	N Engl J Med. 2019	PubMed	citation	PMID:31314977	pubmed	31314977	create date:2019/07/18|first author:Chen Z	No - Not an efficacy trial
Inhibition of the Interleukin-36 Pathway for the Treatment of Generalized Pustular Psoriasis.	/pubmed/30855749	Bachelez H, Choon SE, Marrakchi S, Burden AD, Tsai TF, Morita A, Turki H, Hall DB, Shear M, Baum P, Padula SJ, Thoma C.	N Engl J Med. 2019 Mar 7;380(10):981-983. doi: 10.1056/NEJMc1811317. No abstract available.	N Engl J Med. 2019	PubMed	citation	PMID:30855749	pubmed	30855749	create date:2019/03/12|first author:Bachelez H	No - Not an efficacy trial
Use of CAR-Transduced Natural Killer Cells in CD19-Positive Lymphoid Tumors.	/pubmed/32023374	Liu E, Marin D, Banerjee P, Macapinlac HA, Thompson P, Basar R, Nassif Kerbauy L, Overman B, Thall P, Kaplan M, Nandivada V, Kaur I, Nunez Cortes A, Cao K, Daher M, Hosing C, Cohen EN, Kebriaei P, Mehta R, Neelapu S, Nieto Y, Wang M, et al.	N Engl J Med. 2020 Feb 6;382(6):545-553. doi: 10.1056/NEJMoa1910607.	N Engl J Med. 2020	PubMed	citation	PMID:32023374|PMCID:PMC7101242	pubmed	32023374	create date:2020/02/06|first author:Liu E	No - Not IMID

## Sheet: Extracted data - MJG
Title	URL	Description	Details	ShortDetails	Resource	Type	Identifiers	Db	EntrezUID	Properties	Q1. Is the article eligible for inclusion?	Q2. What immune-mediated inflammatory disease(s) was the trial conducted in?	Q3. How many treatment arms were in the trial?	Q4. What was the total planned sample size according to the sample size calculation?	Q5. How was the trial funded?	Q6. Was any innovative design used?	Q7. If ‘Yes’ to Q6, provide details.	Q8. Did the trial design report the involvement of any evidence from routinely collected data, cohorts, or biobanks?	Q9. If ‘Yes’ to Q8, what data source?	Q10. What was the length of patient recruitment (in months)?	Q11. What was the primary endpoint timepoint (in months)?	Q12. Did the exclusion criteria include the presence of another autoimmune disease?	Q13. What were the primary endpoint(s)?	Q14. Was a composite endpoint or multiple primary endpoints used?	Q15. Were any primary endpoints based on dichotomizing continuous information?	Q16. Were any secondary endpoints based on dichotomizing continuous information?	Q17. If ‘Yes’ to Q15 or Q16, list the endpoints.	Q18. If ‘Yes’ to Q15 or Q16, how were they analysed?	Q19. Was any potentially high-dimensional data collected at baseline (gene expression, GWAS, synovial biopsies etc.)?	Q20. If ‘Yes’ to Q19, what was the information?	Q21. If ‘Yes’ to Q19, how was this used in the trial?
Testing treat-to-target outcomes with initial methotrexate monotherapy compared with initial tumour necrosis factor inhibitor (adalimumab) plus methotrexate in early rheumatoid arthritis.	/pubmed/29146743	Kavanaugh A, van Vollenhoven RF, Fleischmann R, Emery P, Sainsbury I, Florentinus S, Chen S, Gu√©rette B, Kupper H, Smolen JS.	Ann Rheum Dis. 2018 Feb;77(2):289-292. doi: 10.1136/annrheumdis-2017-211871. Epub 2017 Nov 16.	Ann Rheum Dis. 2018	PubMed	citation	PMID:29146743|PMCID:PMC5867415	pubmed	29146743	create date:2017/11/18|first author:Kavanaugh A	No - Secondary report
Effect of rituximab on a salivary gland ultrasound score in primary Sj√∂gren's syndrome: results of the TRACTISS randomised double-blind multicentre substudy.	/pubmed/29275334	Fisher BA, Everett CC, Rout J, O'Dwyer JL, Emery P, Pitzalis C, Ng WF, Carr A, Pease CT, Price EJ, Sutcliffe N, Makdissi J, Tappuni AR, Gendi NST, Hall FC, Ruddock SP, Fernandez C, Hulme CT, Davies KA, Edwards CJ, Lanyon PC, Moots RJ, et al.	Ann Rheum Dis. 2018 Mar;77(3):412-416. doi: 10.1136/annrheumdis-2017-212268. Epub 2017 Dec 23.	Ann Rheum Dis. 2018	PubMed	citation	PMID:29275334|PMCID:PMC5867400	pubmed	29275334	create date:2017/12/25|first author:Fisher BA	No - Substudy
Regression of Peripheral Subclinical Enthesopathy in Therapy-Naive Patients Treated With Ustekinumab for¬†Moderate-to-Severe Chronic Plaque Psoriasis: A Fifty-Two-Week, Prospective, Open-Label Feasibility Study.	/pubmed/30468001	Savage L, Goodfield M, Horton L, Watad A, Hensor E, Emery P, Wakefield R, Wittmann M, McGonagle D.	Arthritis Rheumatol. 2019 Apr;71(4):626-631. doi: 10.1002/art.40778. Epub 2019 Mar 4.	Arthritis Rheumatol. 2019	PubMed	citation	PMID:30468001	pubmed	30468001	create date:2018/11/24|first author:Savage L	No - Feasibility trial
Reducing or Maintaining the Dose of Subcutaneous Tocilizumab in Patients With Rheumatoid Arthritis in Clinical Remission: A Randomized, Open-Label Trial.	/pubmed/31087542	Sanmarti R, Veale DJ, Martin-Mola E, Escudero-Contreras A, Gonz√°lez C, Ercole L, Alonso R, Fonseca JE; ToSpace Study Group..	Arthritis Rheumatol. 2019 Oct;71(10):1616-1625. doi: 10.1002/art.40905. Epub 2019 Sep 24.	Arthritis Rheumatol. 2019	PubMed	citation	PMID:31087542	pubmed	31087542	create date:2019/05/16|first author:Sanmarti R	Yes	Rheumatoid arthritis	2	140	Industry	No	NA	No	NA	Unclear	24 weeks	Yes	DAS28	No	No	Yes	ACR20, ACR50, ACR70, ACR90, Remission (DAS28<2.6), Low disease activity (CDAI<10 and SDAI<11)	Chi-squared or Fisher's exact test	No	NA	NA
Neuromodulatory treatment of recalcitrant plaque psoriasis with onabotulinumtoxinA.	/pubmed/30420008	Aschenbeck KA, Hordinsky MK, Kennedy WR, Wendelschafer-Crabb G, Ericson ME, Kavand S, Bertin A, Dykstra DD, Panoutsopoulou IG.	J Am Acad Dermatol. 2018 Dec;79(6):1156-1159. doi: 10.1016/j.jaad.2018.07.058. No abstract available.	J Am Acad Dermatol. 2018	PubMed	citation	PMID:30420008	pubmed	30420008	create date:2018/11/14|first author:Aschenbeck KA	No - Pilot trial
Comparison of cyclic and continuous 308-nm excimer laser treatments for vitiligo: A randomized controlled noninferiority trial.	/pubmed/28989105	Sung JM, Bae JM, Kang HY.	J Am Acad Dermatol. 2018 Mar;78(3):605-607.e1. doi: 10.1016/j.jaad.2017.09.048. Epub 2017 Oct 5. No abstract available.	J Am Acad Dermatol. 2018	PubMed	citation	PMID:28989105	pubmed	28989105	create date:2017/10/11|first author:Sung JM	No - Non-inferiority trial
Maintenance of skin clearance with ixekizumab treatment of psoriasis: Three-year results from the UNCOVER-3 study.	/pubmed/29803904	Leonardi C, Maari C, Philipp S, Goldblum O, Zhang L, Burkhardt N, Ball S, Mallbris L, Gonzalez P, Fern√°ndez-Pe√±as P, Puig L.	J Am Acad Dermatol. 2018 Nov;79(5):824-830.e2. doi: 10.1016/j.jaad.2018.05.032. Epub 2018 May 25.	J Am Acad Dermatol. 2018	PubMed	citation	PMID:29803904	pubmed	29803904	create date:2018/05/29|first author:Leonardi C	No - Secondary report
Long-term safety results from a phase 3 open-label study of a fixed combination halobetasol propionate 0.01% and tazarotene 0.045% lotion in moderate-to-severe plaque psoriasis.	/pubmed/30227193	Lebwohl MG, Sugarman JL, Gold LS, Pariser DM, Lin T, Pillai R, Martin G, Harris S, Israel R.	J Am Acad Dermatol. 2019 Jan;80(1):282-285. doi: 10.1016/j.jaad.2018.09.002. Epub 2018 Sep 15. No abstract available.	J Am Acad Dermatol. 2019	PubMed	citation	PMID:30227193	pubmed	30227193	create date:2018/09/19|first author:Lebwohl MG	No - Secondary report
Trial of Fingolimod versus Interferon Beta-1a in Pediatric Multiple Sclerosis.	/pubmed/30207920	Chitnis T, Arnold DL, Banwell B, Br√ºck W, Ghezzi A, Giovannoni G, Greenberg B, Krupp L, Rost√°sy K, Tardieu M, Waubant E, Wolinsky JS, Bar-Or A, Stites T, Chen Y, Putzki N, Merschhemke M, G√§rtner J; PARADIGMS Study Group..	N Engl J Med. 2018 Sep 13;379(11):1017-1027. doi: 10.1056/NEJMoa1800149.	N Engl J Med. 2018	PubMed	citation	PMID:30207920	pubmed	30207920	create date:2018/09/13|first author:Chitnis T	Yes	Pediatric multiple sclerosis	2	190	Industry	Yes	Blinded sample size re-estimation	No	NA	37 months	24 months	Yes	Annualised relapse rate	No	Yes	Yes	Relapse (0.5 point increase in EDSS score, or a 1 point increase in two FS scores, or a 2 point increasing in one FS score)	Negative-binomial regression, Kaplan-Meier	Unclear	MRI imaging	Summarised in a single value
Inhibition of the Interleukin-36 Pathway for the Treatment of Generalized Pustular Psoriasis.	/pubmed/30855749	Bachelez H, Choon SE, Marrakchi S, Burden AD, Tsai TF, Morita A, Turki H, Hall DB, Shear M, Baum P, Padula SJ, Thoma C.	N Engl J Med. 2019 Mar 7;380(10):981-983. doi: 10.1056/NEJMc1811317. No abstract available.	N Engl J Med. 2019	PubMed	citation	PMID:30855749	pubmed	30855749	create date:2019/03/12|first author:Bachelez H	No - Proof-of-concept trial
